# Supplementary material for: Genome-wide Analysis of WD40 Protein Family in Human
Source: Sci Rep. 2016 Dec 19;6:39262. doi: 10.1038/srep39262 (PMC5172248; doi:10.1038/srep39262)
Supplement: Supplementary Dataset 1 [file srep39262-s2.xlsx]

## Sheet: Supp_Table_S1
Ensembl gene ID	Uniprot Accession Number	Uniprot ID	Sequence Length	Repeat Number	Gene Symbol	Chromosome	Gene Start	Gene End	Strand	Domain architecture
ENSG00000167986	Q16531	DDB1_HUMAN	1140	19	DDB1	11	61066923	61110068	-	(29:1049,WD40)
ENSG00000005448	Q9H977	WDR54_HUMAN	334	6	WDR54	2	74648805	74652882	+	(4:333,WD40)
ENSG00000007168	P43034	LIS1_HUMAN	410	7	PAFAH1B1	17	2496504	2588909	+	(7:39,LisH),(99:409,WD40)
ENSG00000011260	Q9Y5J1	UTP18_HUMAN	556	7	UTP18	17	49337889	49375297	+	(240:550,WD40)
ENSG00000023734	Q9Y3F4	STRAP_HUMAN	350	6	STRAP	12	16035325	16056412	+	(50:294,WD40)
ENSG00000032389	Q53HC9	TSSC1_HUMAN	387	7	TSSC1	2	3192696	3381653	-	(3:379,WD40)
ENSG00000035681	Q92636	FAN_HUMAN	917	7	NSMAF	8	59496063	59572403	-	(180:246,GRAM),(302:575,BEACH),(620:915,WD40)
ENSG00000038358	Q6P2E9	EDC4_HUMAN	1401	7	EDC4	16	67906926	67918406	+	(64:436,WD40)
ENSG00000047056	Q9Y2I8	WDR37_HUMAN	494	7	WDR37	10	1095478	1178237	+	(147:485,WD40)
ENSG00000049167	Q13216	ERCC8_HUMAN	396	7	ERCC8	5	60169658	60240900	-	(33:363,WD40)
ENSG00000051596	Q96J01	THOC3_HUMAN	351	7	THOC3	5	175344876	175461683	-	(46:347,WD40)
ENSG00000060688	Q96DI7	SNR40_HUMAN	357	7	SNRNP40	1	31732417	31769662	-	(57:354,WD40)
ENSG00000065183	Q9UNX4	WDR3_HUMAN	943	14	WDR3	1	118472343	118509165	+	(11:814,WD40),(804:908,Utp12)
ENSG00000065268	Q9BV38	WDR18_HUMAN	432	6	WDR18	19	983174	994569	+	(29:298,WD40)
ENSG00000065717	Q04725	TLE2_HUMAN	743	7	TLE2	19	2997636	3047633	-	(1:131,TLE_N),(449:741,WD40)
ENSG00000066629	O00423	EMAL1_HUMAN	815	12	EML1	14	100204030	100408397	+	(183:260,HELP),(262:814,WD40)
ENSG00000068885	Q9P2H3	IFT80_HUMAN	777	12	IFT80	3	159974774	160117668	-	(3:610,WD40)
ENSG00000069966	O14775	GBB5_HUMAN	395	7	GNB5	15	52413117	52483566	-	(96:396,WD40)
ENSG00000070540	Q5MNZ9	WIPI1_HUMAN	446	7	WIPI1	17	66417089	66453654	-	(3:343,WD40)
ENSG00000071127	O75083	WDR1_HUMAN	606	14	WDR1	4	10075963	10118573	-	(3:604,WD40)
ENSG00000072803	Q9UKB1	FBW1B_HUMAN	542	7	FBXW11	5	171288553	171433877	-	(77:116,Beta-TrCP_D),(128:167,F-box),(229:519,WD40)
ENSG00000073536	Q9NVX2	NLE1_HUMAN	485	8	NLE1	17	33455772	33469334	-	(17:77,NLE),(105:485,WD40)
ENSG00000074211	Q9Y2T4	2ABG_HUMAN	447	7	PPP2R2C	4	6322305	6565327	-	(13:440,WD40)
ENSG00000074266	O75530	EED_HUMAN	441	7	EED	11	85955586	85989855	+	(83:439,WD40)
ENSG00000075188	Q8NFH4	NUP37_HUMAN	326	7	NUP37	12	102467967	102513902	-	(6:324,WD40)
ENSG00000075702	O43379	WDR62_HUMAN	1518	14	WDR62	19	36545783	36596008	+	(61:744,WD40)
ENSG00000075826	Q9NQW1	SC31B_HUMAN	1179	7	SEC31B	10	102246399	102289628	-	(8:333,WD40)
ENSG00000077380	Q13409	DC1I2_HUMAN	638	7	DYNC1I2	2	172543919	172604930	+	(142:173,Dynein_IC2),(270:599,WD40)
ENSG00000078369	P62873	GBB1_HUMAN	340	7	GNB1	1	1716729	1822495	-	(46:341,WD40)
ENSG00000082068	Q9NW82	WDR70_HUMAN	654	7	WDR70	5	37379314	37753537	+	(172:500,WD40)
ENSG00000082516	Q8TEQ6	GEMI5_HUMAN	1508	14	GEMIN5	5	154266976	154317769	-	(3:712,WD40)
ENSG00000083093	Q86YC2	PALB2_HUMAN	1186	6	PALB2	16	23614488	23652631	-	(859:1142,WD40)
ENSG00000084623	Q13347	EIF3I_HUMAN	325	7	EIF3I	1	32687529	32697205	+	(1:316,WD40)
ENSG00000085415	Q96EE3	SEH1_HUMAN	360	6	SEH1L	18	12947132	12987535	+	(2:307,WD40)
ENSG00000085433	O94967	WDR47_HUMAN	919	7	WDR47	1	109512836	109584850	-	(10:42,LisH),(45:102,CTLH),(596:917,WD40)
ENSG00000085449	Q8IWB7	WDFY1_HUMAN	410	7	WDFY1	2	224720433	224810104	-	(15:395,WD40)
ENSG00000085978	Q676U5	A16L1_HUMAN	607	7	ATG16L1	2	234118697	234204320	+	(13:207,ATG16),(313:606,WD40)
ENSG00000090372	Q9NRL3	STRN4_HUMAN	753	8	STRN4	19	47222764	47250251	-	(64:196,Striatin N-terminal),(379:754,WD40)
ENSG00000091157	Q9Y4E6	WDR7_HUMAN	1490	10	WDR7	18	54318574	54698828	+	(11:589,WD40)
ENSG00000092377	Q9BQ87	TBL1Y_HUMAN	522	8	TBL1Y	Y	6778727	6959724	+	(3:36,LisH),(170:522,WD40)
ENSG00000092470	Q9H967	WDR76_HUMAN	626	7	WDR76	15	44119161	44160617	+	(293:622,WD40)
ENSG00000094914	Q9NRG9	AAAS_HUMAN	546	7	AAAS	12	53701240	53718648	-	(142:482,WD40)
ENSG00000100084	P54198	HIRA_HUMAN	1017	7	HIRA	22	19318221	19435224	-	(3:357,WD40),(448:471,HIRA B motif),(763:962,TUP1-like enhancer of split 3)
ENSG00000100897	Q8TEB1	DCA11_HUMAN	546	7	DCAF11	14	24583404	24594451	+	(162:512,WD40)
ENSG00000101138	Q05048	CSTF1_HUMAN	431	6	CSTF1	20	54967427	54979518	+	(98:426,WD40)
ENSG00000101146	P78406	RAE1L_HUMAN	368	7	RAE1	20	55926066	55954267	+	(30:347,WD40)
ENSG00000101849	O60907	TBL1X_HUMAN	577	8	TBL1X	X	9431335	9687780	+	(55:87,LisH),(222:575,WD40)
ENSG00000101940	Q9H1Z4	WDR13_HUMAN	485	7	WDR13	X	48448430	48463581	+	(162:482,WD40)
ENSG00000102054	Q16576	RBBP7_HUMAN	425	7	RBBP7	X	16857406	16888537	-	(29:403,WD40)
ENSG00000102879	P31146	COR1A_HUMAN	461	6	CORO1A	16	30194148	30200397	+	(23:297,WD40)
ENSG00000103091	Q6PJI9	WDR59_HUMAN	974	7	WDR59	16	74907468	75034071	-	(9:316,WD40),(393:494,RWD)
ENSG00000103647	Q9UQ03	COR2B_HUMAN	480	7	CORO2B	15	68871308	69020145	+	(26:346,WD40)
ENSG00000103657	Q15751	HERC1_HUMAN	4861	7	HERC1	15	63900817	64126141	-	(373:732,RCC1),(2069:2190,SPRY),(3418:3818,WD40),(3999:4357,RCC1),(4499:4848,HECT)
ENSG00000103994	Q9H2Y7	ZN106_HUMAN	1883	8	ZNF106	15	42705021	42783321	-	(1522:1852,WD40)
ENSG00000104093	Q8TDJ6	DMXL2_HUMAN	3036	7	DMXL2	15	51739908	51915030	-	(1488:1839,Rav1p_C),(2650:3024,WD40)
ENSG00000104953	Q9H808	TLE6_HUMAN	572	7	TLE6	19	2977444	2995177	+	(276:570,WD40)
ENSG00000105325	Q9UM11	FZR_HUMAN	496	7	FZR1	19	3506271	3538328	+	(177:472,WD40)
ENSG00000105339	A2RUS2	DEND3_HUMAN	1198	7	DENND3	8	142127377	142205907	+	(39:80,uDENN),(105:291,DENN),(354:417,dDENN),(881:1197,WD40)
ENSG00000105875	A4D1P6	WDR91_HUMAN	747	7	WDR91	7	134868590	134896316	-	(397:744,WD40)
ENSG00000106263	P55884	EIF3B_HUMAN	814	7	EIF3B	7	2393721	2420380	+	(186:264,RNA recognition motif),(305:686,WD40),(507:701,eIF2A)
ENSG00000106638	Q9Y4P3	TBL2_HUMAN	447	7	TBL2	7	72983262	72993121	-	(81:401,WD40)
ENSG00000106789	Q92828	COR2A_HUMAN	525	7	CORO2A	9	100883257	100954922	-	(24:343,WD40)
ENSG00000106829	Q04727	TLE4_HUMAN	773	7	TLE4	9	82186688	82341658	+	(8:140,TLE_N),(479:771,WD40)
ENSG00000107036	Q4ADV7	RIC1_HUMAN	1423	12	RIC1	9	5629025	5776557	+	(56:800,WD40)
ENSG00000107829	P57775	FBXW4_HUMAN	412	6	FBXW4	10	103370423	103455052	-	(29:72,F-box),(154:409,WD40)
ENSG00000109046	Q9Y6I7	WSB1_HUMAN	421	6	WSB1	17	25621102	25640657	+	(114:380,WD40),(378:421,SOCS box)
ENSG00000109670	Q969H0	FBXW7_HUMAN	707	8	FBXW7	4	153242410	153457253	-	(284:324,F-box),(371:702,WD40)
ENSG00000110107	Q9UMS4	PRP19_HUMAN	504	7	PRPF19	11	60658202	60674060	-	(3:54,U box),(67:134,Pre-mRNA-splicing factor 19),(210:504,WD40)
ENSG00000110756	Q9UPZ3	HPS5_HUMAN	1129	7	HPS5	11	18300223	18343745	-	(23:357,WD40)
ENSG00000110880	Q9ULV4	COR1C_HUMAN	474	6	CORO1C	12	109038885	109125372	-	(22:295,WD40)
ENSG00000111664	P16520	GBB3_HUMAN	340	7	GNB3	12	6949118	6956557	+	(46:341,WD40)
ENSG00000111845	Q9NWT1	PK1IP_HUMAN	392	6	PAK1IP1	6	10694928	10710015	+	(31:276,WD40)
ENSG00000112357	O00628	PEX7_HUMAN	323	7	PEX7	6	137143717	137235075	+	(7:316,WD40)
ENSG00000113593	Q96BP3	PPWD1_HUMAN	646	7	PPWD1	5	64859063	64883376	+	(80:453,WD40),(495:644,Pro_isomerase)
ENSG00000114450	Q9HAV0	GBB4_HUMAN	340	7	GNB4	3	179116990	179169378	-	(46:341,WD40)
ENSG00000114650	Q12770	SCAP_HUMAN	1279	7	SCAP	3	47455203	47518616	-	(308:454,Sterol-sensing),(957:1272,WD40)
ENSG00000114742	Q8TAF3	WDR48_HUMAN	677	9	WDR48	3	39093489	39138155	+	(20:444,WD40)
ENSG00000114767	O43818	U3IP2_HUMAN	475	7	RRP9	3	51967446	51975957	-	(137:452,WD40)
ENSG00000115207	Q8WUA4	TF3C2_HUMAN	911	6	GTF3C2	2	27548716	27579868	-	(363:691,WD40)
ENSG00000115368	Q8IWA0	WDR75_HUMAN	830	13	WDR75	2	190306159	190340291	+	(6:612,WD40)
ENSG00000115761	Q9BSC4	NOL10_HUMAN	688	7	NOL10	2	10710892	10830101	-	(41:341,WD40),(482:508,NUC153)
ENSG00000115808	O43815	STRN_HUMAN	780	7	STRN	2	37070783	37193615	-	(48:179,Striatin N-terminal),(454:781,WD40)
ENSG00000116213	Q9P2S5	WRP73_HUMAN	460	9	WRAP73	1	3547331	3569325	-	(2:445,WD40)
ENSG00000116455	Q9BQA1	MEP50_HUMAN	342	7	WDR77	1	111982512	111991998	-	(18:329,WD40)
ENSG00000116852	O75037	KI21B_HUMAN	1637	7	KIF21B	1	200938520	200992828	-	(67:378,Kinesin motor),(1299:1614,WD40)
ENSG00000117222	Q15291	RBBP5_HUMAN	538	7	RBBP5	1	205055270	205091143	-	(16:323,WD40)
ENSG00000117399	Q12834	CDC20_HUMAN	499	7	CDC20	1	43824626	43828874	+	(173:472,WD40)
ENSG00000118965	Q9P2L0	WDR35_HUMAN	1181	12	WDR35	2	20110021	20189892	-	(3:622,WD40)
ENSG00000119333	Q96EX3	WDR34_HUMAN	536	7	WDR34	9	131395940	131419066	-	(147:512,WD40)
ENSG00000119402	Q9UKT8	FBXW2_HUMAN	454	7	FBXW2	9	123514256	123555690	-	(60:102,F-box),(139:452,WD40)
ENSG00000119599	Q8WV16	DCAF4_HUMAN	495	7	DCAF4	14	73393040	73426411	+	(160:496,WD40)
ENSG00000120253	Q8NFH3	NUP43_HUMAN	380	7	NUP43	6	150045451	150070801	-	(2:358,WD40)
ENSG00000120314	Q9H6Y2	WDR55_HUMAN	383	7	WDR55	5	140044261	140053709	+	(26:324,WD40)
ENSG00000120868	O14727	APAF_HUMAN	1248	14	APAF1	12	99038919	99129204	+	(6:89,CARD),(129:410,NB-ARC),(604:1246,WD40)
ENSG00000122218	P53621	COPA_HUMAN	1224	11	COPA	1	160259063	160313190	-	(1:566,WD40),(815:1224,COPI_C)
ENSG00000122692	Q2TAY7	SMU1_HUMAN	513	7	SMU1	9	33041762	33076665	-	(6:38,LisH),(40:92,CTLH),(200:513,WD40)
ENSG00000122735	Q9UI46	DNAI1_HUMAN	699	7	DNAI1	9	34457412	34520982	+	(323:658,WD40)
ENSG00000122741	Q5QP82	DCA10_HUMAN	559	7	DCAF10	9	37800499	37867663	+	(158:557,WD40)
ENSG00000123154	Q9BRX9	WDR83_HUMAN	315	7	WDR83	19	12777614	12786646	+	(16:305,WD40)
ENSG00000123977	Q8N136	DAW1_HUMAN	415	9	DAW1	2	228735770	228789060	+	(28:416,WD40)
ENSG00000125746	O95834	EMAL2_HUMAN	649	12	EML2	19	46110252	46148887	-	(17:94,HELP),(56:648,WD40)
ENSG00000126870	Q8WVS4	WDR60_HUMAN	1066	8	WDR60	7	158649269	158749438	+	(630:1035,WD40)
ENSG00000127580	Q96S15	WDR24_HUMAN	920	7	WDR24	16	734622	740444	-	(79:460,WD40)
ENSG00000127837	Q13685	AAMP_HUMAN	434	8	AAMP	2	219128850	219134980	-	(82:431,WD40)
ENSG00000129566	Q99973	TEP1_HUMAN	2627	18	TEP1	14	20833826	20881588	-	(1:119,TEP1,N-terminal),(223:676,TROVE),(1162:1335,NACHT),(1706:2626,WD40)
ENSG00000130429	O15143	ARC1B_HUMAN	372	7	ARPC1B	7	98971872	98992424	+	(1:359,WD40)
ENSG00000131652	Q86W42	THOC6_HUMAN	341	7	THOC6	16	3074028	3077756	+	(15:331,WD40)
ENSG00000131653	Q6Q0C0	TRAF7_HUMAN	670	7	TRAF7	16	2205699	2228130	+	(131:164,RING finger),(222:273,TRAF-type zinc finger),(387:670,WD40)
ENSG00000131725	Q5JSH3	WDR44_HUMAN	913	7	WDR44	X	117480036	117583924	+	(501:879,WD40)
ENSG00000132004	Q5XUX1	FBXW9_HUMAN	488	7	FBXW9	19	12798867	12807457	-	(80:121,F-box),(163:486,WD40)
ENSG00000132716	Q5TAQ9	DCAF8_HUMAN	597	7	DCAF8	1	160185505	160254920	-	(184:507,WD40)
ENSG00000133316	Q6RFH5	WDR74_HUMAN	385	6	WDR74	11	62599814	62609281	-	(32:298,WD40)
ENSG00000134574	Q92466	DDB2_HUMAN	427	7	DDB2	11	47236493	47260767	+	(101:420,WD40)
ENSG00000134759	Q6IA86	ELP2_HUMAN	826	15	ELP2	18	33709407	33757909	+	(4:821,WD40)
ENSG00000134987	Q8NI36	WDR36_HUMAN	951	13	WDR36	5	110427414	110466200	+	(103:693,WD40),(729:948,Utp21)
ENSG00000135473	Q504Q3	PAN2_HUMAN	1202	6	PAN2	12	56710007	56727837	-	(63:359,WD40),(517:898,UCH_1),(973:1156,Exonuclease)
ENSG00000135541	Q8N157	AHI1_HUMAN	1196	7	AHI1	6	135604670	135818914	-	(600:920,WD40),(1057:1103,SH3)
ENSG00000135801	O75529	TAF5L_HUMAN	589	7	TAF5L	1	229728858	229761794	-	(56:196,TFIID_90kDa),(259:581,WD40)
ENSG00000136045	Q13610	PWP1_HUMAN	501	7	PWP1	12	108079509	108106944	+	(116:460,WD40)
ENSG00000136485	P61962	DCAF7_HUMAN	342	7	DCAF7	17	61627822	61671639	+	(6:342,WD40)
ENSG00000136636	Q9Y597	KCTD3_HUMAN	815	8	KCTD3	1	215740735	215795149	+	(18:118,BTB/POZ-like),(163:569,WD40)
ENSG00000136709	Q9C0J8	WDR33_HUMAN	1336	7	WDR33	2	128458596	128568761	-	(109,404,WD40),(673:770,Collagen triple helix repeat)
ENSG00000136875	O43172	PRP4_HUMAN	522	7	PRPF4	9	116037623	116055185	+	(103:155,Pre-mRNA-processing factor 4)(219:521,WD40)
ENSG00000136918	Q5JTN6	WDR38_HUMAN	314	6	WDR38	9	127615755	127620160	+	(12:262,WD40)
ENSG00000137055	Q9Y263	PLAP_HUMAN	795	7	PLAA	9	26904081	26947461	-	(9:299,WD40),(345:459,PFU),(534:789,PUL)
ENSG00000137802	O60336	MABP1_HUMAN	1514	14	MAPKBP1	15	42066632	42120053	+	(22:732,WD40)
ENSG00000138002	Q9UG01	IF172_HUMAN	1749	12	IFT172	2	27667238	27712656	-	(4:551,WD40)
ENSG00000138073	Q9HCU5	PREB_HUMAN	417	7	PREB	2	27353624	27357543	-	(4:385,WD40)
ENSG00000138442	Q9GZL7	WDR12_HUMAN	423	7	WDR12	2	203739505	203879521	-	(3:70,NLE),(91:414,WD40)
ENSG00000138674	O94979	SC31A_HUMAN	1220	7	SEC31A	4	83739814	83822319	-	(9:333,WD40),(573:766,Sec16_C)
ENSG00000139116	Q7Z4S6	KI21A_HUMAN	1674	7	KIF21A	12	39687030	39837192	-	(7:379,Kinesin motor),(1338:1653,WD40)
ENSG00000139323	Q8TC44	POC1B_HUMAN	478	7	POC1B	12	89813495	89919801	-	(8:299,WD40)
ENSG00000139350	Q8NHV4	NEDD1_HUMAN	660	8	NEDD1	12	97301001	97347129	+	(23:371,WD40)
ENSG00000139668	Q96P53	WDFY2_HUMAN	400	7	WDFY2	13	52158644	52336171	+	(13:395,WD40)
ENSG00000139990	Q96JK2	DCAF5_HUMAN	942	7	DCAF5	14	69517598	69619867	-	(44:421,WD40)
ENSG00000140006	Q96FK6	WDR89_HUMAN	387	7	WDR89	14	64063757	64108579	-	(16:350,WD40)
ENSG00000140153	Q8TBZ3	WDR20_HUMAN	569	7	WDR20	14	102605840	102691184	+	(93:560,WD40)
ENSG00000140332	Q04726	TLE3_HUMAN	772	7	TLE3	15	70340129	70390515	-	(1:135,TLE_N),(478:770,WD40)
ENSG00000140395	Q9GZS3	WDR61_HUMAN	305	7	WDR61	15	78570177	78592136	-	(7:303,WD40)
ENSG00000140854	Q9BVA0	KTNB1_HUMAN	655	7	KATNB1	16	57769642	57791162	+	(11:302,WD40),(492:651,Katanin_con80)
ENSG00000141499	Q9BUR4	WAP53_HUMAN	548	7	WRAP53	17	7589389	7606820	+	(158:519,WD40)
ENSG00000141564	Q8N122	RPTOR_HUMAN	1335	7	RPTOR	17	78518619	78940171	+	(54:207,Raptor_N),(604:627,HEAT),(1012:1330,WD40)
ENSG00000141580	Q5MNZ6	WIPI3_HUMAN	344	7	WDR45B	17	80572438	80606429	-	(2:314,WD40)
ENSG00000142784	Q8N5D0	WDTC1_HUMAN	677	7	WDTC1	1	27561007	27635110	+	(38:609,WD40),(366:457,TPR)
ENSG00000143207	Q8NHY2	RFWD2_HUMAN	731	7	RFWD2	1	175913967	176176629	-	(136:173,RING finger),(412:730,WD40)
ENSG00000143476	Q9NZJ0	DTL_HUMAN	730	7	DTL	1	212208919	212280742	+	(41:390,WD40)
ENSG00000143669	Q99698	LYST_HUMAN	3801	7	LYST	1	235824341	236046940	-	(3014:3114,PH-BEACH),(3132:3422,BEACH),(3450:3780,WD40)
ENSG00000143924	Q9HC35	EMAL4_HUMAN	981	13	EML4	2	42396490	42559688	+	(223:298,HELP),(260:864,WD40)
ENSG00000144021	O76071	CIAO1_HUMAN	339	7	CIAO1	2	96931870	96939087	+	(6:333,WD40)
ENSG00000144426	Q6ZS30	NBEL1_HUMAN	2694	7	NBEAL1	2	203879602	204091101	+	(573:716,PF13385),(1888:1979,PH-BEACH),(2004:2284,BEACH),(2312:2656,WD40)
ENSG00000144451	Q8N0X2	SPG16_HUMAN	631	7	SPAG16	2	214149113	215275225	+	(343:632,WD40)
ENSG00000144895	Q9BY44	EIF2A_HUMAN	585	7	EIF2A	3	150264465	150302029	+	(45:392,WD40)
ENSG00000145041	Q9Y4B6	VPRBP_HUMAN	1507	6	VPRBP	3	51433298	51534010	-	(846:878,LisH),(1081:1389,WD40)
ENSG00000145087	Q9Y2K9	STB5L_HUMAN	1186	9	STXBP5L	3	120626919	121143608	+	(49:543,WD40),(843:1056,Lgl_C)
ENSG00000146247	Q8WWQ0	PHIP_HUMAN	1821	8	PHIP	6	79645584	79787953	-	(174:543,WD40),(1158:1261,Bromodomain),(1318:1423,Bromodomain)
ENSG00000148225	Q8NA23	WDR31_HUMAN	367	7	WDR31	9	116075502	116102578	-	(52:353,WD40)
ENSG00000148399	Q9BTV6	DPH7_HUMAN	452	7	DPH7/WDR85	9	140449356	140473387	-	(79:449,WD40)
ENSG00000148835	Q15542	TAF5_HUMAN	800	7	TAF5	10	105127724	105148822	+	(202:337,TFIID_90kDa),(461:786,WD40)
ENSG00000149499	Q32P44	EMAL3_HUMAN	896	13	EML3	11	62369690	62380237	-	(215:284,HELP),(234:869,WD40)
ENSG00000150627	Q8IZU2	WDR17_HUMAN	1322	14	WDR17	4	176986985	177103978	+	(20:747,WD40)
ENSG00000152763	Q5VTH9	WDR78_HUMAN	848	7	WDR78	1	67278568	67390570	-	(473:821,WD40)
ENSG00000154473	O43684	BUB3_HUMAN	328	7	BUB3	10	124913793	124924886	+	(4:316,WD40)
ENSG00000156475	Q00005	2ABB_HUMAN	443	7	PPP2R2B	5	145967936	146464347	-	(13:440,WD40)
ENSG00000156787	Q96DN5	TBC31_HUMAN	1066	7	TBC1D31/WDR67	8	124054208	124164393	+	(31:335,WD40)(467:612,RabGAP-TBC)
ENSG00000157020	P55735	SEC13_HUMAN	322	6	SEC13	3	10334815	10362862	-	(3:291,WD40)
ENSG00000157796	Q8NEZ3	WDR19_HUMAN	1342	13	WDR19	4	39184024	39287430	+	(2:616,WD40)
ENSG00000157954	Q9Y4P8	WIPI2_HUMAN	454	7	WIPI2	7	5229819	5273457	+	(15:359,WD40)
ENSG00000158023	Q8TBY9	WDR66_HUMAN	1149	14	WDR66	12	122355768	122441833	+	(250:921,WD40)
ENSG00000158560	O14576	DC1I1_HUMAN	645	6	DYNC1I1	7	95401866	95739634	+	(132:164,Dynein_IC2),(278:607,WD40)
ENSG00000159069	Q969U6	FBXW5_HUMAN	566	7	FBXW5	9	139834887	139839148	-	(7:50,F-box),(83:540,WD40)
ENSG00000159259	Q13112	CAF1B_HUMAN	559	7	CHAF1B	21	37757676	37791313	+	(3:377,WD40),(381:557,CAF-1_p60_C)
ENSG00000160193	P57081	WDR4_HUMAN	412	7	WDR4	21	44263204	44299678	-	(2:363,WD40)
ENSG00000160410	Q8TBC3	SHKB1_HUMAN	707	7	SHKBP1	19	41082757	41097305	+	(19:118,BTB/POZ-like),(183:578,WD40)
ENSG00000160796	Q6ZNJ1	NBEL2_HUMAN	2754	7	NBEAL2	3	47021173	47051193	+	(588:816,PF13385),(1919:2003,PH-BEACH),(2065:2345,BEACH),(2383:2717,WD40)
ENSG00000161036	Q9UFC0	LRWD1_HUMAN	647	7	LRWD1	7	102105376	102113615	+	(48:102,LRR_8),(282:646,WD40)
ENSG00000161996	Q96KV7	WDR90_HUMAN	1748	26	WDR90	16	699311	717833	+	(3:181,DUF667),(360:1745,WD40)
ENSG00000162521	Q09028	RBBP4_HUMAN	425	7	RBBP4	1	33116743	33151812	+	(55:404,WD40)
ENSG00000162643	Q8IWG1	WDR63_HUMAN	891	7	WDR63	1	85464830	85598821	+	(325:792,WD40)
ENSG00000162843	B1ANS9	WDR64_HUMAN	1081	14	WDR64	1	241815580	241965435	+	(100:896,WD40)
ENSG00000162923	Q9H7D7	WDR26_HUMAN	661	7	WDR26	1	224572845	224624735	-	(156:231,CTLH),(345:643,WD40)
ENSG00000163811	Q15061	WDR43_HUMAN	677	6	WDR43	2	29117509	29171088	+	(71:364,WD40),(473:578,Utp12)
ENSG00000163913	Q9HBG6	IF122_HUMAN	1241	12	IFT122	3	129158968	129239198	+	(2:610,WD40)
ENSG00000164049	Q6X9E4	FBW12_HUMAN	464	7	FBXW12	3	48413709	48442666	+	(4:47,F-box),(94:461,WD40)
ENSG00000164087	Q8NBT0	POC1A_HUMAN	407	7	POC1A	3	52109269	52188706	-	(10:300,WD40)
ENSG00000164091	Q6UXN9	WDR82_HUMAN	313	7	WDR82	3	52288437	52322036	-	(12:309,WD40)
ENSG00000164253	Q9HAD4	WDR41_HUMAN	459	8	WDR41	5	76721795	76916436	-	(32:433,WD40)
ENSG00000164287	Q86Y33	CD20B_HUMAN	519	7	CDC20B	5	54408799	54469005	-	(220:518,WD40)
ENSG00000164338	Q8TED0	UTP15_HUMAN	518	7	UTP15	5	72861268	72877794	+	(29:317,WD40)
ENSG00000164506	Q5T5C0	STXB5_HUMAN	1151	9	STXBP5	6	147525561	147706866	+	(36:530,WD40),(906:1024,Lgl_C)
ENSG00000164654	Q9NXC5	MIO_HUMAN	875	7	MIOS	7	7606503	7648560	+	(49:469,WD40)
ENSG00000164934	Q9NV06	DCA13_HUMAN	445	7	DCAF13	8	104426942	104455681	+	(57:354,WD40),(354:441,Sof1-like)
ENSG00000165288	Q6RI45	BRWD3_HUMAN	1802	8	BRWD3	X	79926353	80065187	-	(171:542,WD40),(1140:1247,Bromodomain),(1302:1432,Bromodomain)
ENSG00000165521	Q05BV3	EMAL5_HUMAN	1969	33	EML5	14	89078775	89259096	-	(3:48,HELP),(666:715,HELP),(1350:1402,HELP),(52:1964,WD40)
ENSG00000166167	Q9Y297	FBW1A_HUMAN	605	7	BTRC	10	103113820	103317078	+	(138:177,Beta-TrCP_D),(191:228,F-box),(289:582,WD40)
ENSG00000166359	Q6ZMY6	WDR88_HUMAN	472	7	WDR88	19	33622996	33666701	+	(93:392,WD40)
ENSG00000166415	Q3MJ13	WDR72_HUMAN	1102	12	WDR72	15	53805938	54055075	-	(8:628,WD40)
ENSG00000166596	Q8N1V2	WDR16_HUMAN	620	13	CFAP52/WDR16	17	9479944	9546776	+	(55:616,WD40)
ENSG00000167549	Q6QEF8	CORO6_HUMAN	472	6	CORO6	17	27941774	27949925	-	(25:296,WD40)
ENSG00000167716	Q562E7	WDR81_HUMAN	1941	7	WDR81	17	1619817	1641893	+	(349:591,BEACH),(1639:1942,WD40)
ENSG00000167965	Q9BVC4	LST8_HUMAN	326	6	MLST8	16	2254249	2259417	+	(33:299,WD40)
ENSG00000168010	Q8NAA4	A16L2_HUMAN	619	7	ATG16L2	11	72525353	72554719	+	(14:204,ATG16),(327:620,WD40)
ENSG00000168438	O60508	PRP17_HUMAN	579	7	CDC40	6	110501344	110575478	+	(279:580,WD40)
ENSG00000171566	O43660	PLRG1_HUMAN	514	7	PLRG1	4	155456158	155471587	-	(195:491,WD40)
ENSG00000171595	Q9GZS0	DNAI2_HUMAN	605	7	DNAI2	17	72270386	72311023	+	(150:481,WD40)
ENSG00000171804	Q6ZQQ6	WDR87_HUMAN	2873	11	WDR87	19	38375463	38397317	-	(100:649,WD40)
ENSG00000171931	Q5XX13	FBW10_HUMAN	1052	7	FBXW10	17	18647326	18682662	+	(277:320,F-box),(403:683,WD40)
ENSG00000172354	P62879	GBB2_HUMAN	340	7	GNB2	7	100271154	100276797	+	(46:341,WD40)
ENSG00000172725	Q9BR76	COR1B_HUMAN	489	6	CORO1B	11	67205519	67211292	-	(18:297,WD40)
ENSG00000172869	Q9Y485	DMXL1_HUMAN	3027	7	DMXL1	5	118373467	118584833	+	(1307:1823,Rav1p_C),(2630:3010,WD40)
ENSG00000172915	Q8NFP9	NBEA_HUMAN	2946	7	NBEA	13	35516424	36247159	+	(240:402,PF13385),(1966:2133,DUF1088),(2152:2254,PH-BEACH),(2286:2563,BEACH),(2586:2933,WD40)
ENSG00000174145	Q9ULI1	NWD2_HUMAN	1742	16	NWD2	4	37245842	37451087	+	(411:555,NACHT),(960:1556,WD40)
ENSG00000174776	Q8IV35	WDR49_HUMAN	697	11	WDR49	3	167196472	167371771	-	(10:549,WD40)
ENSG00000174989	Q8N3Y1	FBXW8_HUMAN	598	9	FBXW8	12	117348761	117468953	+	(118:161,F-box),(200:589,WD40)
ENSG00000175221	Q9Y2X0	MED16_HUMAN	877	7	MED16	19	867962	893218	-	(21:457,WD40)
ENSG00000175470	Q66LE6	2ABD_HUMAN	453	7	PPP2R2D	10	133747955	133773331	+	(22:450,WD40)
ENSG00000175575	Q9BRP4	PAAF1_HUMAN	392	7	PAAF1	11	73587744	73638790	+	(82:389,WD40)
ENSG00000176473	Q64LD2	WDR25_HUMAN	544	6	WDR25	14	100842755	100996640	+	(237:545,WD40)
ENSG00000176566	Q8NA75	DC4L2_HUMAN	395	7	DCAF4L2	8	88882973	88886296	-	(59:396,WD40)
ENSG00000176871	Q9NYS7	WSB2_HUMAN	404	7	WSB2	12	118470712	118500235	-	(16:362,WD40),(367:403,SOCS box)
ENSG00000177082	Q6P4I2	WDR73_HUMAN	378	6	WDR73	15	85185999	85197574	-	(73:371,WD40)
ENSG00000177565	Q9BZK7	TBL1R_HUMAN	514	8	TBL1XR1	3	176737143	176915261	-	(4:36,LisH),(160:512,WD40)
ENSG00000178252	Q9NNW5	WDR6_HUMAN	1121	20	WDR6	3	49044495	49053386	+	(9:1122,WD40)
ENSG00000179698	A6NE52	K1875_HUMAN	1622	12	KIAA1875	8	145162629	145173218	+	(97:762,WD40)
ENSG00000182308	Q3SXM0	DC4L1_HUMAN	396	7	DCAF4L1	4	41983713	41988476	+	(21:343,WD40)
ENSG00000183751	Q12788	TBL3_HUMAN	808	14	TBL3	16	2022038	2032934	+	(13:634,WD40),(654:789,Utp13)
ENSG00000184432	P35606	COPB2_HUMAN	906	12	COPB2	3	139074442	139108574	-	(6:587,WD40)
ENSG00000184465	A2RRH5	WDR27_HUMAN	827	14	WDR27	6	169857307	170102159	-	(2:826,WD40)
ENSG00000185658	Q9NSI6	BRWD1_HUMAN	2320	8	BRWD1	21	40556102	40693485	-	(176:545,WD40),(1155:1267,Bromodomain),(1315:1420,Bromodomain)
ENSG00000185798	Q7Z5U6	WDR53_HUMAN	358	7	WDR53	3	196281056	196295545	-	(1:355,WD40)
ENSG00000185838	Q9BYB4	GNB1L_HUMAN	327	7	GNB1L	22	19770747	19842462	-	(15:323,WD40)
ENSG00000187260	Q86TI4	WDR86_HUMAN	376	8	WDR86	7	151072995	151107813	-	(5:342,WD40)
ENSG00000187535	Q96RY7	IF140_HUMAN	1462	12	IFT140	16	1560428	1662111	-	(4:604,WD40)
ENSG00000188039	Q149M9	NWD1_HUMAN	1564	13	NWD1	19	16830787	16928774	+	(337:505,NACHT),(859:1462,WD40)
ENSG00000189186	P0C7V8	DC8L2_HUMAN	631	7	DCAF8L2	X	27608499	27766908	+	(219:542,WD40)
ENSG00000196151	Q8N9V3	WSDU1_HUMAN	476	7	WDSUB1	2	160092304	160143310	-	(3:310,WD40),(329:396,SAM),(404:476,U box)
ENSG00000196363	P61964	WDR5_HUMAN	334	7	WDR5	9	137000487	137025093	+	(36:332,WD40)
ENSG00000196455	Q99570	PI3R4_HUMAN	1358	7	PIK3R4	3	130397779	130465673	-	(26:320,protein kinase catalytic),(984:1359,WD40)
ENSG00000196781	Q04724	TLE1_HUMAN	770	7	TLE1	9	84198598	84304220	-	(1:135,TLE_N),(476:768,WD40)
ENSG00000196792	Q13033	STRN3_HUMAN	797	7	STRN3	14	31363005	31495607	-	(64:179,Striatin N-terminal),(471:798,WD40)
ENSG00000196981	Q86VZ2	WDR5B_HUMAN	330	7	WDR5B	3	122130715	122134882	-	(32:328,WD40)
ENSG00000196998	Q9Y484	WIPI4_HUMAN	360	7	WDR45	X	48929385	48958108	-	(1:329,WD40)
ENSG00000197748	Q8NDM7	WDR96_HUMAN	1665	13	CFAP43/WDR96	10	105889646	105992120	-	(55:715,WD40)
ENSG00000198354	Q5VW00	DC122_HUMAN	463	7	DCAF12L2	X	125298337	125300080	-	(87:446,WD40)
ENSG00000198554	O75717	WDHD1_HUMAN	1129	7	WDHD1	14	55405668	55493823	-	(4:302,WD40),(1014:1084,HMG box)
ENSG00000198589	P50851	LRBA_HUMAN	2863	7	LRBA	4	151185594	151936879	-	(1880:2059,DUF1088),(2078:2180,PH-BEACH),(2212:2489,BEACH),(2507:2851,WD40)
ENSG00000198876	Q5T6F0	DCA12_HUMAN	453	6	DCAF12	9	34086385	34127397	-	(79:367,WD40)
ENSG00000198889	Q5VU92	DC121_HUMAN	463	6	DCAF12L1	X	125683369	125686834	-	(87:377,WD40)
ENSG00000204628	P63244	GBLP_HUMAN	317	7	GNB2L1	5	180663909	180675096	-	(6:312,WD40)
ENSG00000206530	Q96MT7	WDR52_HUMAN	982	14	CFAP44/WDR52	3	113005777	113160457	-	(123:887,WD40)
ENSG00000214595	Q6ZMW3	EMAL6_HUMAN	1958	35	EML6	2	54950636	55199157	+	(3:49,HELP),(669:715,HELP),(1342:1401,HELP),(53:1957,WD40)
ENSG00000221914	P63151	2ABA_HUMAN	447	7	PPP2R2A	8	26149007	26230196	+	(17:444,WD40)
ENSG00000226372	A6NGE4	DC8L1_HUMAN	600	7	DCAF8L1	X	27996110	27999566	-	(187:510,WD40)
ENSG00000227057	O15213	WDR46_HUMAN	610	7	WDR46	6	33246885	33257304	-	(184:477,WD40),(440:518,BING4 C-terminal)
ENSG00000241322	O95170	CDRT1_HUMAN	752	7	CDRT1	17	15468798	15522826	-	(403:684,WD40)
ENSG00000241685	Q92747	ARC1A_HUMAN	370	7	ARPC1A	7	98923521	98985787	+	(1:357,WD40)
ENSG00000241945	Q15269	PWP2_HUMAN	919	13	PWP2	21	45527171	45551063	+	(45:730,WD40),(770:876,Utp12)
ENSG00000243667	Q96MX6	WDR92_HUMAN	357	7	WDR92	2	68350068	68384692	-	(8:351,WD40)
ENSG00000243710	Q96MR6	WDR65_HUMAN	1250	14	CFAP57/WDR65	1	43637820	43720029	+	(7:667,WD40)
ENSG00000261236	Q14137	BOP1_HUMAN	746	7	BOP1	HG243_PATCH	145317005	145346273	-	(403:747,WD40)
ENSG00000262246	P57737	CORO7_HUMAN	925	11	CORO7	16	4404543	4475706	-	(68:714,WD40)
ENSG00000262788	Q969X6	CIR1A_HUMAN	686	14	CIRH1A	HSCHR16_2_CTG3_1	69166418	69202911	+	(7:666,WD40)
ENSG00000196663	O15040	TCPR2_HUMAN	1411	7	TECPR2	14	102829300	102968818	+	(21:354,WD40),(945:1353,TECPR)

## Sheet: Supp_Table_S4
Query ID	Subject ID	Query length	Subject length	Query coverage (%)	Subject coverage (%)	Identity (%)	E-value
2ABA_HUMAN	2ABB_HUMAN	427	427	98.13	98.13	88.78	0
2ABA_HUMAN	2ABD_HUMAN	427	428	100	99.77	88.99	0
2ABA_HUMAN	2ABG_HUMAN	427	427	98.13	98.13	84.49	0
2ABB_HUMAN	2ABD_HUMAN	427	428	98.13	97.9	88.07	0
2ABB_HUMAN	2ABG_HUMAN	427	427	100	100	87.35	0
2ABD_HUMAN	2ABG_HUMAN	428	427	97.9	98.13	85.2	0
A16L1_HUMAN	A16L2_HUMAN	293	293	98.29	98.29	51.74	4e-107
ARC1A_HUMAN	ARC1B_HUMAN	356	358	100	100	68.89	0
BRWD1_HUMAN	BRWD3_HUMAN	369	371	99.73	100	75.2	0
BRWD1_HUMAN	PHIP_HUMAN	369	369	99.73	100	75.34	0
BRWD3_HUMAN	PHIP_HUMAN	371	369	100	100	77.63	0
CD20B_HUMAN	CDC20_HUMAN	298	299	96.98	96.99	50.17	3e-103
CDRT1_HUMAN	FBW10_HUMAN	281	280	96.09	96.43	98.52	0
COR1A_HUMAN	COR1B_HUMAN	274	279	100	97.85	71.53	6e-159
COR1A_HUMAN	COR1C_HUMAN	274	273	100	100	71.17	9e-159
COR1A_HUMAN	CORO6_HUMAN	274	271	99.27	100	70.22	2e-151
COR1B_HUMAN	COR1C_HUMAN	279	273	97.85	100	82.05	0
COR1B_HUMAN	CORO6_HUMAN	279	271	97.13	100	73.43	6e-162
COR1C_HUMAN	CORO6_HUMAN	273	271	99.27	100	73.8	7e-162
COR2A_HUMAN	COR2B_HUMAN	319	320	100	98.12	69.28	3e-179
DC121_HUMAN	DC122_HUMAN	290	359	100	80.78	88.97	0
DC121_HUMAN	DCA12_HUMAN	290	288	100	100	66.55	2e-144
DC122_HUMAN	DCA12_HUMAN	359	288	80.78	100	70	9e-155
DC1I1_HUMAN	DC1I2_HUMAN	329	329	100	100	85.41	0
DC4L2_HUMAN	DCAF4_HUMAN	337	336	99.41	99.7	75.82	0
DC8L1_HUMAN	DC8L2_HUMAN	323	323	100	100	85.76	0
DC8L1_HUMAN	DCAF8_HUMAN	323	323	100	100	77.09	0
DC8L2_HUMAN	DCAF8_HUMAN	323	323	100	100	80.5	0
DMXL1_HUMAN	DMXL2_HUMAN	380	374	100	100	60.21	7e-177
EMAL1_HUMAN	EMAL2_HUMAN	314	357	100	87.96	68.15	2e-173
EMAL2_HUMAN	EMAL4_HUMAN_1	357	323	87.11	99.69	56.83	4e-144
EMAL3_HUMAN_1	EMAL4_HUMAN_1	354	323	94.63	98.76	54.63	3e-136
EMAL3_HUMAN_2	EMAL4_HUMAN_2	281	281	100	100	66.9	2e-149
EMAL5_HUMAN_1	EMAL6_HUMAN_1	308	304	98.38	99.67	81.52	0
EMAL5_HUMAN_2	EMAL6_HUMAN_2	497	493	98.59	99.39	72.24	0
FBW1A_HUMAN	FBW1B_HUMAN	293	290	98.98	100	92.76	0
GBB1_HUMAN	GBB2_HUMAN	295	295	100	100	91.53	0
GBB1_HUMAN	GBB3_HUMAN	295	295	100	100	86.1	0
GBB1_HUMAN	GBB4_HUMAN	295	295	100	100	92.2	0
GBB1_HUMAN	GBB5_HUMAN	295	300	99.66	99.67	55.85	5e-122
GBB2_HUMAN	GBB3_HUMAN	295	295	100	100	83.05	0
GBB2_HUMAN	GBB4_HUMAN	295	295	100	100	91.19	0
GBB2_HUMAN	GBB5_HUMAN	295	300	99.66	99.67	55.18	1e-120
GBB3_HUMAN	GBB4_HUMAN	295	295	100	100	82.03	0
GBB3_HUMAN	GBB5_HUMAN	295	300	99.66	99.67	55.18	7e-120
GBB4_HUMAN	GBB5_HUMAN	295	300	99.66	99.67	55.52	7e-121
KCTD3_HUMAN	SHKB1_HUMAN	406	395	96.06	98.73	76.41	0
KI21A_HUMAN	KI21B_HUMAN	315	315	99.68	99.68	71.66	0
LRBA_HUMAN	NBEA_HUMAN	344	347	99.42	99.71	70.81	0
MABP1_HUMAN_1	WDR62_HUMAN_1	356	334	94.38	98.8	63.39	7e-171
MABP1_HUMAN_2	WDR62_HUMAN_2	354	349	99.44	100	61.19	2e-168
NBEL1_HUMAN	NBEL2_HUMAN	344	334	96.8	99.4	51.93	2e-123
POC1A_HUMAN	POC1B_HUMAN	290	291	99.66	99.31	64.01	6e-149
RBBP4_HUMAN	RBBP7_HUMAN	349	374	100	93.32	91.69	0
SC31A_HUMAN	SC31B_HUMAN	324	325	99.69	99.38	66.67	2e-169
STB5L_HUMAN	STXB5_HUMAN	383	386	100	99.22	77.81	0
STRN3_HUMAN	STRN4_HUMAN	327	375	100	86.67	64.02	3e-156
STRN3_HUMAN	STRN_HUMAN	327	327	100	100	71.87	0
STRN4_HUMAN	STRN_HUMAN	375	327	86.67	100	62.5	1e-151
TBL1R_HUMAN	TBL1X_HUMAN	352	353	100	99.72	90.62	0
TBL1R_HUMAN	TBL1Y_HUMAN	352	352	100	100	89.49	0
TBL1X_HUMAN	TBL1Y_HUMAN	353	352	99.43	99.72	94.59	0
TLE1_HUMAN	TLE2_HUMAN	292	292	100	100	87.67	0
TLE1_HUMAN	TLE3_HUMAN	292	292	100	100	95.55	0
TLE1_HUMAN	TLE4_HUMAN	292	292	100	100	98.29	0
TLE2_HUMAN	TLE3_HUMAN	292	292	100	100	86.99	0
TLE2_HUMAN	TLE4_HUMAN	292	292	100	100	87.33	0
TLE3_HUMAN	TLE4_HUMAN	292	292	100	100	95.21	0
WDFY1_HUMAN	WDFY2_HUMAN	380	382	100	99.48	61.84	0
WDR5B_HUMAN	WDR5_HUMAN	296	296	99.66	99.66	89.83	0
WIPI1_HUMAN	WIPI2_HUMAN	340	344	92.65	91.57	65.4	2e-160

## Sheet: Supp_Table_S5
Query repeat	Subject repeat	Query length	Subject length	Query coverage (%)	Subject coverage (%)	Identity (%)	E-value
LIS1_HUMAN-5	WDR5B_HUMAN-4	42	43	92.86	93.02	50	3e-11
STRAP_HUMAN-5	EIF3I_HUMAN-6	38	41	94.74	87.8	58.33	2e-14
STRAP_HUMAN-5	TAF5_HUMAN-1	38	42	100	90.48	50	2e-12
THOC3_HUMAN-1	PLRG1_HUMAN-2	43	42	90.7	90.48	51.28	2e-10
TLE2_HUMAN-0	TLE4_HUMAN-0	43	43	100	100	76.74	2e-24
TLE2_HUMAN-0	TLE3_HUMAN-0	43	43	100	100	76.74	8e-26
TLE2_HUMAN-0	TLE1_HUMAN-0	43	43	100	100	76.74	2e-24
TLE2_HUMAN-1	TLE4_HUMAN-1	46	46	100	100	91.3	3e-31
TLE2_HUMAN-1	TLE3_HUMAN-1	46	46	100	100	86.96	1e-30
TLE2_HUMAN-1	TLE1_HUMAN-1	46	46	100	100	91.3	3e-30
TLE2_HUMAN-2	TLE4_HUMAN-2	42	42	100	100	90.48	2e-28
TLE2_HUMAN-2	TLE3_HUMAN-2	42	42	100	100	92.86	1e-28
TLE2_HUMAN-2	TLE1_HUMAN-2	42	42	100	100	90.48	2e-28
TLE2_HUMAN-3	TLE4_HUMAN-3	42	42	100	100	88.1	9e-27
TLE2_HUMAN-3	TLE3_HUMAN-3	42	42	100	100	88.1	2e-26
TLE2_HUMAN-3	TLE1_HUMAN-3	42	42	100	100	88.1	9e-27
TLE2_HUMAN-4	TLE4_HUMAN-4	40	40	100	100	80	8e-25
TLE2_HUMAN-4	TLE3_HUMAN-4	40	40	100	100	80	6e-24
TLE2_HUMAN-4	TLE1_HUMAN-4	40	40	100	100	82.5	3e-25
TLE2_HUMAN-5	TLE4_HUMAN-5	43	43	100	100	93.02	1e-30
TLE2_HUMAN-5	TLE3_HUMAN-5	43	43	100	100	93.02	1e-30
TLE2_HUMAN-5	TLE1_HUMAN-5	43	43	100	100	93.02	1e-30
TLE2_HUMAN-6	TLE4_HUMAN-6	36	36	100	100	91.67	7e-22
TLE2_HUMAN-6	TLE3_HUMAN-6	36	36	100	100	91.67	4e-22
TLE2_HUMAN-6	TLE1_HUMAN-6	36	36	100	100	91.67	7e-22
EMAL1_HUMAN-0	EMAL2_HUMAN-1	53	54	100	98.15	79.25	6e-33
EMAL1_HUMAN-0	EMAL4_HUMAN-1	53	52	96.23	98.08	72.55	4e-28
EMAL1_HUMAN-0	EMAL3_HUMAN-1	53	54	94.34	92.59	66	8e-23
EMAL1_HUMAN-1	EMAL2_HUMAN-2	47	46	97.87	100	76.09	2e-26
EMAL1_HUMAN-1	EMAL4_HUMAN-2	47	48	100	97.92	57.45	4e-22
EMAL1_HUMAN-1	EMAL3_HUMAN-2	47	46	95.74	97.83	53.33	8e-17
EMAL1_HUMAN-2	EMAL2_HUMAN-3	45	45	97.78	97.78	70.45	4e-25
EMAL1_HUMAN-2	EMAL4_HUMAN-3	45	45	95.56	95.56	60.47	9e-21
EMAL1_HUMAN-3	EMAL2_HUMAN-4	45	44	97.78	100	75	6e-25
EMAL1_HUMAN-5	EMAL4_HUMAN-6	42	42	90.48	90.48	57.89	4e-17
EMAL1_HUMAN-5	EMAL3_HUMAN-6	42	39	90.48	97.44	50	2e-14
EMAL1_HUMAN-6	EMAL2_HUMAN-6	41	45	100	91.11	53.66	2e-16
EMAL1_HUMAN-6	EMAL4_HUMAN-7	41	42	100	97.62	51.22	5e-15
EMAL1_HUMAN-6	EMAL3_HUMAN-7	41	41	92.68	92.68	63.16	1e-19
EMAL1_HUMAN-7	EMAL2_HUMAN-7	42	38	90.48	100	73.68	1e-21
EMAL1_HUMAN-7	EMAL4_HUMAN-8	42	40	95.24	100	52.5	6e-17
EMAL1_HUMAN-7	EMAL3_HUMAN-8	42	44	92.86	88.64	51.28	3e-14
EMAL1_HUMAN-8	EMAL2_HUMAN-8	44	45	100	97.78	63.64	4e-22
EMAL1_HUMAN-8	EMAL4_HUMAN-9	44	45	97.73	95.56	79.07	6e-25
EMAL1_HUMAN-9	EMAL2_HUMAN-9	54	49	88.89	97.96	68.75	7e-26
EMAL1_HUMAN-9	EMAL3_HUMAN-10	54	47	83.33	97.87	67.39	4e-23
EMAL1_HUMAN-10	EMAL2_HUMAN-10	59	64	100	92.19	72.88	4e-33
EMAL1_HUMAN-10	EMAL4_HUMAN-11	59	63	100	93.65	67.8	1e-32
EMAL1_HUMAN-10	EMAL3_HUMAN-11	59	67	98.31	86.57	65.52	7e-33
EMAL1_HUMAN-11	EMAL2_HUMAN-11	39	39	100	100	71.79	5e-20
EMAL1_HUMAN-11	EMAL4_HUMAN-12	39	39	100	100	74.36	3e-20
EMAL1_HUMAN-11	EMAL3_HUMAN-12	39	39	100	100	69.23	2e-19
GBB5_HUMAN-0	GBB1_HUMAN-0	43	42	97.67	100	59.52	4e-19
GBB5_HUMAN-0	GBB3_HUMAN-0	43	42	97.67	100	59.52	3e-19
GBB5_HUMAN-0	GBB4_HUMAN-0	43	42	97.67	100	59.52	3e-19
GBB5_HUMAN-0	GBB2_HUMAN-0	43	42	97.67	100	59.52	4e-19
GBB5_HUMAN-2	GBB1_HUMAN-2	44	41	88.64	92.68	58.97	6e-16
GBB5_HUMAN-2	GBB3_HUMAN-2	44	41	88.64	92.68	53.85	8e-15
GBB5_HUMAN-2	GBB2_HUMAN-2	44	41	88.64	92.68	56.41	1e-15
GBB5_HUMAN-4	GBB1_HUMAN-4	44	44	100	100	65.91	9e-23
GBB5_HUMAN-4	GBB3_HUMAN-4	44	44	97.73	97.73	60.47	1e-20
GBB5_HUMAN-4	GBB4_HUMAN-4	44	44	100	100	65.91	1e-21
GBB5_HUMAN-4	GBB2_HUMAN-4	44	44	100	100	65.91	1e-21
GBB5_HUMAN-5	GBB1_HUMAN-5	42	42	92.86	92.86	61.54	1e-16
GBB5_HUMAN-5	GBB3_HUMAN-5	42	42	92.86	92.86	66.67	4e-18
GBB5_HUMAN-5	GBB4_HUMAN-5	42	42	95.24	95.24	62.5	2e-17
GBB5_HUMAN-5	GBB2_HUMAN-5	42	42	95.24	95.24	57.5	5e-17
GBB5_HUMAN-6	GBB1_HUMAN-6	38	38	97.37	97.37	51.35	9e-14
GBB5_HUMAN-6	GBB3_HUMAN-6	38	38	94.74	94.74	58.33	1e-14
GBB5_HUMAN-6	GBB4_HUMAN-6	38	38	97.37	97.37	54.05	4e-14
GBB5_HUMAN-6	GBB2_HUMAN-6	38	38	97.37	97.37	51.35	9e-14
WIPI1_HUMAN-1	WIPI2_HUMAN-1	45	44	93.33	95.45	57.14	8e-17
WIPI1_HUMAN-2	WIPI2_HUMAN-2	41	39	95.12	100	76.92	2e-22
WIPI1_HUMAN-5	WIPI2_HUMAN-5	82	82	100	100	67.07	6e-42
WIPI1_HUMAN-6	WIPI2_HUMAN-6	39	39	100	100	66.67	2e-20
FBW1B_HUMAN-0	FBW1A_HUMAN-0	42	45	100	93.33	80.95	1e-25
FBW1B_HUMAN-1	FBXW7_HUMAN-0	40	41	92.5	92.68	50	3e-10
FBW1B_HUMAN-1	FBXW7_HUMAN-2	40	40	100	100	50	1e-15
FBW1B_HUMAN-1	FBXW7_HUMAN-3	40	40	97.5	97.5	51.28	6e-15
FBW1B_HUMAN-1	FBXW7_HUMAN-4	40	40	97.5	97.5	53.85	4e-14
FBW1B_HUMAN-1	FBW1A_HUMAN-1	40	40	100	100	90	3e-26
FBW1B_HUMAN-2	FBW1A_HUMAN-2	43	43	100	100	88.37	2e-27
FBW1B_HUMAN-3	FBW1A_HUMAN-3	40	40	100	100	97.5	3e-27
FBW1B_HUMAN-4	FBW1A_HUMAN-4	40	40	100	100	100	5e-29
FBW1B_HUMAN-4	PAAF1_HUMAN-2	40	42	95	90.48	52.5	1e-08
FBW1B_HUMAN-5	FBW1A_HUMAN-5	49	49	100	100	95.92	5e-34
FBW1B_HUMAN-6	FBW1A_HUMAN-6	36	36	100	100	97.22	6e-25
NLE1_HUMAN-0	KTNB1_HUMAN-3	42	42	92.86	92.86	51.28	3e-14
NLE1_HUMAN-0	TBL1R_HUMAN-6	42	42	95.24	95.24	55	9e-15
NLE1_HUMAN-6	WDR5_HUMAN-1	42	42	92.86	92.86	51.28	3e-14
NLE1_HUMAN-6	WDR5B_HUMAN-1	42	42	97.62	97.62	51.22	1e-13
NLE1_HUMAN-7	IF122_HUMAN-1	38	40	94.74	90	50	1e-11
2ABG_HUMAN-0	2ABB_HUMAN-0	56	66	100	84.85	87.5	3e-35
2ABG_HUMAN-1	2ABB_HUMAN-1	94	84	89.36	100	82.14	2e-53
2ABG_HUMAN-1	2ABD_HUMAN-1	94	84	89.36	100	82.14	1e-51
2ABG_HUMAN-1	2ABA_HUMAN-1	94	95	100	98.95	81.91	4e-59
2ABG_HUMAN-2	2ABB_HUMAN-2	46	46	100	100	80.43	1e-27
2ABG_HUMAN-2	2ABD_HUMAN-2	46	46	100	100	91.3	4e-30
2ABG_HUMAN-2	2ABA_HUMAN-2	46	46	100	100	89.13	5e-30
2ABG_HUMAN-3	2ABB_HUMAN-3	62	62	100	100	85.48	5e-42
2ABG_HUMAN-3	2ABD_HUMAN-3	62	62	100	100	83.87	2e-41
2ABG_HUMAN-3	2ABA_HUMAN-3	62	62	100	100	85.48	4e-41
2ABG_HUMAN-4	2ABB_HUMAN-4	56	56	100	100	92.86	3e-39
2ABG_HUMAN-4	2ABD_HUMAN-4	56	56	100	100	85.71	2e-37
2ABG_HUMAN-4	2ABA_HUMAN-4	56	56	100	100	87.5	2e-38
2ABG_HUMAN-5	2ABB_HUMAN-5	75	75	100	100	92	4e-53
2ABG_HUMAN-5	2ABD_HUMAN-5	75	75	100	100	88	2e-50
2ABG_HUMAN-5	2ABA_HUMAN-5	75	75	100	100	84	1e-49
2ABG_HUMAN-6	2ABB_HUMAN-6	38	38	100	100	89.47	3e-25
2ABG_HUMAN-6	2ABD_HUMAN-6	38	38	100	100	84.21	8e-24
2ABG_HUMAN-6	2ABA_HUMAN-6	38	38	100	100	86.84	5e-24
WDR62_HUMAN-1	MABP1_HUMAN-1	45	44	95.56	97.73	72.09	1e-25
WDR62_HUMAN-2	MABP1_HUMAN-2	43	44	100	97.73	74.42	9e-25
WDR62_HUMAN-3	MABP1_HUMAN-3	52	55	100	94.55	69.23	1e-25
WDR62_HUMAN-4	MABP1_HUMAN-4	45	44	93.33	95.45	61.9	4e-20
WDR62_HUMAN-7	MABP1_HUMAN-7	86	92	93.02	90.22	56.63	3e-31
WDR62_HUMAN-8	MABP1_HUMAN-8	45	43	88.89	93.02	52.5	3e-15
WDR62_HUMAN-9	MABP1_HUMAN-9	44	45	97.73	95.56	76.74	3e-24
WDR62_HUMAN-10	MABP1_HUMAN-10	48	48	97.92	100	66.67	3e-22
WDR62_HUMAN-11	MABP1_HUMAN-11	46	45	97.83	100	60	2e-22
WDR62_HUMAN-12	MABP1_HUMAN-12	42	43	100	97.67	61.9	1e-19
WDR62_HUMAN-13	MABP1_HUMAN-13	38	38	100	100	71.05	9e-22
SC31B_HUMAN-0	SC31A_HUMAN-0	48	47	95.83	97.87	73.91	2e-25
SC31B_HUMAN-2	SC31A_HUMAN-2	47	48	100	97.92	70.21	4e-23
SC31B_HUMAN-3	SC31A_HUMAN-3	46	44	97.83	100	71.11	5e-23
SC31B_HUMAN-4	SC31A_HUMAN-4	47	48	100	97.92	91.49	1e-32
SC31B_HUMAN-5	SC31A_HUMAN-5	43	43	90.7	90.7	64.1	3e-19
SC31B_HUMAN-6	SC31A_HUMAN-6	39	39	100	100	69.23	1e-21
DC1I2_HUMAN-0	DC1I1_HUMAN-0	54	54	100	100	87.04	3e-37
DC1I2_HUMAN-1	DC1I1_HUMAN-1	47	47	100	100	87.23	4e-32
DC1I2_HUMAN-4	DC1I1_HUMAN-3	48	49	100	97.96	83.33	3e-30
DC1I2_HUMAN-5	DC1I1_HUMAN-4	45	45	100	100	97.78	5e-33
DC1I2_HUMAN-6	DC1I1_HUMAN-5	39	39	100	100	66.67	5e-20
GBB1_HUMAN-0	GBB3_HUMAN-0	42	42	100	100	92.86	3e-28
GBB1_HUMAN-0	GBB4_HUMAN-0	42	42	100	100	97.62	1e-28
GBB1_HUMAN-0	GBB2_HUMAN-0	42	42	100	100	100	2e-29
GBB1_HUMAN-1	GBB3_HUMAN-1	46	46	100	100	93.48	1e-32
GBB1_HUMAN-1	GBB4_HUMAN-1	46	46	100	100	97.83	2e-33
GBB1_HUMAN-1	GBB2_HUMAN-1	46	46	100	100	95.65	6e-33
GBB1_HUMAN-2	GBB3_HUMAN-2	41	41	100	100	90.24	2e-27
GBB1_HUMAN-2	GBB4_HUMAN-2	41	41	100	100	92.68	1e-27
GBB1_HUMAN-2	GBB2_HUMAN-2	41	41	100	100	95.12	7e-29
GBB1_HUMAN-3	GBB3_HUMAN-3	42	42	100	100	76.19	2e-24
GBB1_HUMAN-3	GBB4_HUMAN-3	42	42	100	100	83.33	2e-26
GBB1_HUMAN-3	GBB2_HUMAN-3	42	42	97.62	97.62	80.49	8e-24
GBB1_HUMAN-4	GBB3_HUMAN-4	44	44	97.73	97.73	90.7	2e-28
GBB1_HUMAN-4	GBB4_HUMAN-4	44	44	100	100	88.64	1e-28
GBB1_HUMAN-4	GBB2_HUMAN-4	44	44	100	100	88.64	9e-29
GBB1_HUMAN-5	GBB3_HUMAN-5	42	42	100	100	73.81	7e-24
GBB1_HUMAN-5	GBB4_HUMAN-5	42	42	100	100	88.1	3e-27
GBB1_HUMAN-5	GBB2_HUMAN-5	42	42	100	100	83.33	3e-27
GBB1_HUMAN-6	GBB3_HUMAN-6	38	38	100	100	86.84	3e-24
GBB1_HUMAN-6	GBB4_HUMAN-6	38	38	100	100	97.37	3e-26
GBB1_HUMAN-6	GBB2_HUMAN-6	38	38	100	100	100	1e-26
GEMI5_HUMAN-12	WDR17_HUMAN-10	44	42	88.64	92.86	51.28	1e-14
WDR47_HUMAN-2	WDR36_HUMAN-11	47	42	91.49	90.48	51.16	2e-08
WDFY1_HUMAN-0	WDFY2_HUMAN-0	45	46	97.78	95.65	63.64	3e-22
WDFY1_HUMAN-1	WDFY2_HUMAN-1	45	46	100	97.83	55.56	1e-21
WDFY1_HUMAN-2	WDFY2_HUMAN-2	43	42	93.02	95.24	55	5e-17
WDFY1_HUMAN-3	WDFY2_HUMAN-3	42	43	97.62	95.35	51.22	8e-16
WDFY1_HUMAN-4	WDFY2_HUMAN-4	43	43	100	100	65.12	2e-22
WDFY1_HUMAN-5	WDFY2_HUMAN-5	123	122	99.19	100	73.77	7e-73
WDFY1_HUMAN-6	WDFY2_HUMAN-6	39	40	100	97.5	51.28	2e-16
A16L1_HUMAN-0	A16L2_HUMAN-0	44	44	90.91	90.91	60	1e-16
A16L1_HUMAN-3	A16L2_HUMAN-3	39	39	97.44	97.44	50	4e-14
A16L1_HUMAN-5	A16L2_HUMAN-5	44	43	97.73	100	69.77	2e-21
A16L1_HUMAN-6	A16L2_HUMAN-6	39	39	97.44	97.44	57.89	4e-14
STRN4_HUMAN-1	STRN_HUMAN-0	53	53	100	100	69.81	1e-27
STRN4_HUMAN-1	STRN3_HUMAN-0	53	53	100	100	71.7	2e-28
STRN4_HUMAN-2	STRN_HUMAN-1	53	52	98.11	100	59.62	5e-24
STRN4_HUMAN-2	STRN3_HUMAN-1	53	53	100	100	58.49	1e-23
STRN4_HUMAN-3	STRN_HUMAN-2	44	44	90.91	90.91	62.5	6e-17
STRN4_HUMAN-3	STRN3_HUMAN-2	44	43	95.45	97.67	59.52	8e-18
STRN4_HUMAN-5	STRN_HUMAN-4	43	45	97.67	100	53.33	1e-15
STRN4_HUMAN-6	STRN_HUMAN-5	45	44	97.78	100	77.27	8e-26
STRN4_HUMAN-6	STRN3_HUMAN-5	45	45	100	100	82.22	3e-27
STRN4_HUMAN-7	STRN_HUMAN-6	39	40	100	97.5	82.05	1e-20
STRN4_HUMAN-7	STRN3_HUMAN-6	39	39	100	100	79.49	1e-19
WDR7_HUMAN-0	WDR72_HUMAN-0	44	44	97.73	97.73	60.47	5e-20
WDR7_HUMAN-1	WDR72_HUMAN-1	47	49	95.74	91.84	57.78	2e-20
WDR7_HUMAN-7	WDR72_HUMAN-8	48	49	97.92	95.92	53.19	1e-20
WDR7_HUMAN-9	WDR72_HUMAN-10	36	43	100	83.72	50	8e-17
TBL1Y_HUMAN-0	TBL1X_HUMAN-0	53	54	98.11	96.3	100	2e-37
TBL1Y_HUMAN-0	TBL1R_HUMAN-0	53	48	90.57	100	91.67	3e-31
TBL1Y_HUMAN-1	TBL1X_HUMAN-1	44	44	100	100	90.91	5e-30
TBL1Y_HUMAN-1	TBL1R_HUMAN-1	44	49	100	89.8	88.64	2e-29
TBL1Y_HUMAN-2	TBL1X_HUMAN-2	42	42	100	100	95.24	1e-29
TBL1Y_HUMAN-2	TBL1R_HUMAN-2	42	42	100	100	95.24	3e-29
TBL1Y_HUMAN-3	TBL1X_HUMAN-3	41	41	100	100	97.56	4e-30
TBL1Y_HUMAN-3	TBL1R_HUMAN-3	41	41	100	100	90.24	2e-27
TBL1Y_HUMAN-4	TBL1X_HUMAN-4	42	42	100	100	95.24	5e-30
TBL1Y_HUMAN-4	TBL1R_HUMAN-4	42	42	100	100	90.48	9e-29
TBL1Y_HUMAN-5	TBL1X_HUMAN-5	51	51	98.04	98.04	90	2e-35
TBL1Y_HUMAN-5	TBL1R_HUMAN-5	51	51	98.04	98.04	84	1e-33
TBL1Y_HUMAN-6	TBL1X_HUMAN-6	42	42	100	100	95.24	2e-29
TBL1Y_HUMAN-6	WDR38_HUMAN-2	42	42	97.62	97.62	51.22	1e-15
TBL1Y_HUMAN-6	TBL1R_HUMAN-6	42	42	100	100	85.71	6e-28
TBL1Y_HUMAN-6	WDR5_HUMAN-0	42	42	90.48	90.48	50	3e-12
TBL1Y_HUMAN-6	WDR5B_HUMAN-0	42	42	90.48	90.48	50	9e-13
TBL1Y_HUMAN-7	TBL1X_HUMAN-7	37	37	100	100	94.59	5e-25
TBL1Y_HUMAN-7	TBL1R_HUMAN-7	37	37	100	100	91.89	5e-24
TBL1X_HUMAN-0	TBL1R_HUMAN-0	54	48	87.04	97.92	91.49	1e-30
TBL1X_HUMAN-1	TBL1R_HUMAN-1	44	49	100	89.8	90.91	5e-30
TBL1X_HUMAN-2	TBL1R_HUMAN-2	42	42	100	100	95.24	3e-29
TBL1X_HUMAN-3	TBL1R_HUMAN-3	41	41	100	100	90.24	1e-27
TBL1X_HUMAN-4	TBL1R_HUMAN-4	42	42	100	100	90.48	3e-29
TBL1X_HUMAN-5	TBL1R_HUMAN-5	51	51	98.04	98.04	86	7e-35
TBL1X_HUMAN-6	WDR38_HUMAN-2	42	42	97.62	97.62	51.22	2e-15
TBL1X_HUMAN-6	TBL1R_HUMAN-6	42	42	100	100	90.48	6e-30
TBL1X_HUMAN-6	WDR5_HUMAN-0	42	42	90.48	90.48	50	2e-12
TBL1X_HUMAN-6	WDR5B_HUMAN-0	42	42	90.48	90.48	50	1e-12
TBL1X_HUMAN-7	TBL1R_HUMAN-7	37	37	97.3	97.3	97.22	2e-24
RBBP7_HUMAN-1	RBBP4_HUMAN-1	52	52	100	100	94.23	3e-35
RBBP7_HUMAN-2	RBBP4_HUMAN-2	52	51	98.08	100	90.2	9e-35
RBBP7_HUMAN-3	RBBP4_HUMAN-3	45	47	100	95.74	91.11	5e-30
RBBP7_HUMAN-4	DAW1_HUMAN-3	45	42	93.33	97.62	54.76	6e-15
RBBP7_HUMAN-4	TAF5_HUMAN-3	45	42	93.33	97.62	50	4e-14
RBBP7_HUMAN-4	RBBP4_HUMAN-4	45	44	97.78	100	97.73	2e-31
RBBP7_HUMAN-5	RBBP4_HUMAN-5	57	57	100	100	94.74	1e-39
RBBP7_HUMAN-6	RBBP4_HUMAN-6	39	39	100	100	97.44	2e-28
COR1A_HUMAN-0	COR2A_HUMAN-0	49	48	97.96	100	50	3e-20
COR1A_HUMAN-0	COR1C_HUMAN-0	49	49	100	100	79.59	1e-30
COR1A_HUMAN-0	CORO6_HUMAN-0	49	47	95.92	100	78.72	2e-28
COR1A_HUMAN-0	COR1B_HUMAN-0	49	55	100	89.09	81.63	9e-31
COR1A_HUMAN-1	COR1C_HUMAN-1	50	50	98	98	79.59	9e-29
COR1A_HUMAN-1	CORO6_HUMAN-1	50	50	92	92	73.91	2e-24
COR1A_HUMAN-1	COR1B_HUMAN-1	50	50	98	98	79.59	3e-28
COR1A_HUMAN-2	COR1C_HUMAN-2	43	44	100	97.73	81.4	6e-26
COR1A_HUMAN-2	CORO6_HUMAN-2	43	43	100	100	74.42	1e-24
COR1A_HUMAN-2	COR1B_HUMAN-2	43	43	100	100	79.07	6e-26
COR1A_HUMAN-4	COR1C_HUMAN-4	48	46	95.83	100	60.87	1e-23
COR1A_HUMAN-4	CORO6_HUMAN-4	48	46	95.83	100	69.57	5e-25
COR1A_HUMAN-4	COR1B_HUMAN-4	48	48	100	100	66.67	6e-26
COR1A_HUMAN-5	COR1C_HUMAN-5	38	40	100	95	78.95	2e-23
COR1A_HUMAN-5	CORO6_HUMAN-5	38	40	100	95	81.58	1e-23
COR1A_HUMAN-5	COR1B_HUMAN-5	38	38	100	100	76.32	4e-23
COR2B_HUMAN-0	COR2A_HUMAN-0	52	48	90.38	97.92	70.21	1e-26
COR2B_HUMAN-0	COR1C_HUMAN-0	52	49	94.23	100	53.06	5e-21
COR2B_HUMAN-1	COR2A_HUMAN-1	48	49	100	97.96	68.75	3e-25
COR2B_HUMAN-1	COR1C_HUMAN-1	48	50	97.92	94	57.45	4e-19
COR2B_HUMAN-1	CORO6_HUMAN-1	48	50	97.92	94	53.19	6e-18
COR2B_HUMAN-1	COR1B_HUMAN-1	48	50	93.75	90	60	6e-19
COR2B_HUMAN-2	COR1C_HUMAN-2	45	44	95.56	97.73	53.49	5e-18
COR2B_HUMAN-2	CORO6_HUMAN-2	45	43	95.56	100	51.16	1e-17
COR2B_HUMAN-2	COR1B_HUMAN-2	45	43	88.89	93.02	55	3e-17
COR2B_HUMAN-3	COR2A_HUMAN-3	42	44	100	95.45	69.05	4e-22
COR2B_HUMAN-4	COR2A_HUMAN-4	49	46	93.88	100	63.04	2e-23
COR2B_HUMAN-5	COR2A_HUMAN-5	44	45	100	97.78	75	3e-25
COR2B_HUMAN-6	COR2A_HUMAN-6	40	37	92.5	100	75.68	4e-21
DMXL2_HUMAN-3	DMXL1_HUMAN-3	48	48	100	100	66.67	6e-27
DMXL2_HUMAN-4	DMXL1_HUMAN-4	42	42	100	100	73.81	4e-22
DMXL2_HUMAN-6	DMXL1_HUMAN-6	40	49	100	81.63	70	5e-21
FZR_HUMAN-0	CDC20_HUMAN-0	43	44	100	97.73	60.47	1e-19
FZR_HUMAN-4	CDC20_HUMAN-4	45	45	97.78	97.78	56.82	2e-18
FZR_HUMAN-5	CDC20_HUMAN-5	43	43	95.35	95.35	51.22	7e-18
FZR_HUMAN-6	CDC20_HUMAN-6	38	38	97.37	97.37	56.76	6e-16
COR2A_HUMAN-0	COR1C_HUMAN-0	48	49	100	97.96	54.17	6e-23
COR2A_HUMAN-0	COR1B_HUMAN-0	48	55	100	87.27	52.08	3e-21
COR2A_HUMAN-1	COR1B_HUMAN-1	49	50	91.84	90	55.56	2e-17
COR2A_HUMAN-5	COR1C_HUMAN-5	45	40	86.67	97.5	56.41	7e-17
COR2A_HUMAN-5	CORO6_HUMAN-5	45	40	86.67	97.5	53.85	3e-16
TLE4_HUMAN-0	TLE3_HUMAN-0	43	43	100	100	90.7	3e-29
TLE4_HUMAN-0	TLE1_HUMAN-0	43	43	100	100	100	3e-31
TLE4_HUMAN-1	TLE3_HUMAN-1	46	46	100	100	91.3	2e-31
TLE4_HUMAN-1	TLE1_HUMAN-1	46	46	100	100	95.65	4e-31
TLE4_HUMAN-2	TLE3_HUMAN-2	42	42	100	100	97.62	6e-30
TLE4_HUMAN-2	TLE1_HUMAN-2	42	42	100	100	100	2e-30
TLE4_HUMAN-3	TLE3_HUMAN-3	42	42	100	100	97.62	4e-29
TLE4_HUMAN-3	TLE1_HUMAN-3	42	42	100	100	100	6e-30
TLE4_HUMAN-4	TLE3_HUMAN-4	40	40	100	100	95	4e-28
TLE4_HUMAN-4	TLE1_HUMAN-4	40	40	100	100	95	2e-28
TLE4_HUMAN-5	TLE3_HUMAN-5	43	43	100	100	97.67	8e-32
TLE4_HUMAN-5	TLE1_HUMAN-5	43	43	100	100	97.67	8e-32
TLE4_HUMAN-6	TLE3_HUMAN-6	36	36	100	100	97.22	5e-23
TLE4_HUMAN-6	TLE1_HUMAN-6	36	36	100	100	100	1e-23
WSB1_HUMAN-1	WSB2_HUMAN-2	44	44	97.73	97.73	74.42	2e-21
WSB1_HUMAN-2	WSB2_HUMAN-3	42	42	100	100	54.76	1e-17
WSB1_HUMAN-3	WSB2_HUMAN-4	53	53	94.34	94.34	64	7e-24
WSB1_HUMAN-5	WSB2_HUMAN-6	36	37	94.44	91.89	55.88	1e-14
FBXW7_HUMAN-1	FBW1A_HUMAN-3	40	40	90	90	50	5e-11
FBXW7_HUMAN-2	FBXW7_HUMAN-4	40	40	97.5	97.5	53.85	2e-14
FBXW7_HUMAN-2	FBXW7_HUMAN-5	40	42	100	95.24	50	1e-14
FBXW7_HUMAN-3	FBXW7_HUMAN-4	40	40	95	95	52.63	3e-14
FBXW7_HUMAN-4	FBW1A_HUMAN-6	40	36	87.5	97.22	51.43	3e-12
FBXW7_HUMAN-4	WDR5_HUMAN-2	40	42	97.5	97.62	51.22	1e-14
COR1C_HUMAN-0	CORO6_HUMAN-0	49	47	95.92	100	80.85	1e-29
COR1C_HUMAN-0	COR1B_HUMAN-0	49	55	100	89.09	85.71	8e-33
COR1C_HUMAN-1	COR1B_HUMAN-1	50	50	100	100	92	3e-34
COR1C_HUMAN-2	CORO6_HUMAN-2	44	43	97.73	100	83.72	3e-26
COR1C_HUMAN-2	COR1B_HUMAN-2	44	43	97.73	100	83.72	2e-27
COR1C_HUMAN-3	CORO6_HUMAN-3	44	45	100	97.78	56.82	1e-19
COR1C_HUMAN-3	COR1B_HUMAN-3	44	45	97.73	95.56	62.79	5e-21
COR1C_HUMAN-4	CORO6_HUMAN-4	46	46	100	100	67.39	2e-24
COR1C_HUMAN-4	COR1B_HUMAN-4	46	48	100	95.83	86.96	1e-30
COR1C_HUMAN-5	CORO6_HUMAN-5	40	40	100	100	90	1e-27
COR1C_HUMAN-5	COR1B_HUMAN-5	40	38	95	100	78.95	5e-24
GBB3_HUMAN-0	GBB4_HUMAN-0	42	42	100	100	90.48	2e-27
GBB3_HUMAN-0	GBB2_HUMAN-0	42	42	100	100	92.86	3e-28
GBB3_HUMAN-1	GBB4_HUMAN-1	46	46	100	100	91.3	3e-32
GBB3_HUMAN-1	GBB2_HUMAN-1	46	46	100	100	93.48	1e-32
GBB3_HUMAN-2	GBB4_HUMAN-2	41	41	100	100	85.37	8e-26
GBB3_HUMAN-2	GBB2_HUMAN-2	41	41	100	100	87.8	5e-27
GBB3_HUMAN-3	GBB4_HUMAN-3	42	42	100	100	66.67	9e-23
GBB3_HUMAN-3	GBB2_HUMAN-3	42	42	97.62	97.62	63.41	2e-19
GBB3_HUMAN-3	GBLP_HUMAN-4	42	43	95.24	93.02	50	1e-12
GBB3_HUMAN-4	GBB4_HUMAN-4	44	44	97.73	97.73	81.4	4e-26
GBB3_HUMAN-4	GBB2_HUMAN-4	44	44	97.73	97.73	83.72	1e-26
GBB3_HUMAN-5	GBB4_HUMAN-5	42	42	97.62	97.62	78.05	4e-24
GBB3_HUMAN-5	GBB2_HUMAN-5	42	42	97.62	97.62	78.05	2e-24
GBB3_HUMAN-6	GBB4_HUMAN-6	38	38	100	100	84.21	7e-24
GBB3_HUMAN-6	GBB2_HUMAN-6	38	38	100	100	86.84	3e-24
GBB4_HUMAN-0	GBB2_HUMAN-0	42	42	100	100	97.62	1e-28
GBB4_HUMAN-1	GBB2_HUMAN-1	46	46	100	100	93.48	1e-32
GBB4_HUMAN-2	GBB2_HUMAN-2	41	41	100	100	92.68	2e-28
GBB4_HUMAN-3	GBB2_HUMAN-3	42	42	97.62	97.62	82.93	2e-24
GBB4_HUMAN-4	GBB2_HUMAN-4	44	44	100	100	88.64	3e-29
GBB4_HUMAN-5	GBB2_HUMAN-5	42	42	100	100	88.1	2e-28
GBB4_HUMAN-6	GBB2_HUMAN-6	38	38	100	100	97.37	3e-26
STRN_HUMAN-0	STRN3_HUMAN-0	53	53	100	100	86.79	4e-36
STRN_HUMAN-1	STRN3_HUMAN-1	52	53	100	98.11	67.31	1e-27
STRN_HUMAN-2	STRN3_HUMAN-2	44	43	93.18	95.35	73.17	6e-21
STRN_HUMAN-4	STRN3_HUMAN-4	45	46	97.78	95.65	68.18	3e-22
STRN_HUMAN-5	STRN3_HUMAN-5	44	45	100	97.78	90.91	3e-30
STRN_HUMAN-6	STRN3_HUMAN-6	40	39	97.5	100	84.62	1e-22
KI21B_HUMAN-0	KI21A_HUMAN-0	40	40	100	100	75	2e-24
KI21B_HUMAN-1	KI21A_HUMAN-1	63	63	100	100	79.37	9e-38
KI21B_HUMAN-2	KI21A_HUMAN-2	42	42	100	100	64.29	9e-21
KI21B_HUMAN-3	KI21A_HUMAN-3	50	50	100	100	64	6e-24
KI21B_HUMAN-4	KI21A_HUMAN-4	41	41	97.56	97.56	87.5	4e-26
KI21B_HUMAN-5	KI21A_HUMAN-5	43	43	100	100	65.12	9e-24
KI21B_HUMAN-6	KI21A_HUMAN-6	36	36	94.44	94.44	67.65	2e-18
CDC20_HUMAN-1	CD20B_HUMAN-1	42	43	92.86	90.7	58.97	2e-15
CDC20_HUMAN-2	CD20B_HUMAN-2	41	40	97.56	100	67.5	2e-18
CDC20_HUMAN-3	CD20B_HUMAN-3	46	44	91.3	93.18	57.14	3e-16
CDC20_HUMAN-4	CD20B_HUMAN-4	45	46	97.78	93.48	52.27	1e-14
DCAF4_HUMAN-0	DC4L2_HUMAN-0	54	56	100	96.43	68.52	4e-27
DCAF4_HUMAN-1	DC4L2_HUMAN-1	58	57	98.28	100	70.18	3e-30
DCAF4_HUMAN-2	DC4L2_HUMAN-2	47	47	97.87	97.87	78.26	1e-26
DCAF4_HUMAN-2	DC4L1_HUMAN-3	47	42	89.36	100	71.43	3e-22
DCAF4_HUMAN-3	DC4L2_HUMAN-3	43	41	95.35	100	90.24	6e-27
DCAF4_HUMAN-3	DC4L1_HUMAN-4	43	42	97.67	100	85.71	3e-25
DCAF4_HUMAN-4	DC4L2_HUMAN-4	41	43	100	95.35	70.73	4e-20
DCAF4_HUMAN-4	DC4L1_HUMAN-5	41	42	100	97.62	85.37	4e-25
DCAF4_HUMAN-5	DC4L2_HUMAN-5	47	47	100	100	74.47	8e-26
DCAF4_HUMAN-5	DC4L1_HUMAN-6	47	40	85.11	100	95	5e-28
DCAF4_HUMAN-6	DC4L2_HUMAN-6	46	46	95.65	95.65	86.36	2e-26
APAF_HUMAN-9	WDR17_HUMAN-6	39	44	92.31	90.91	50	4e-09
SMU1_HUMAN-6	WDR66_HUMAN-7	38	42	97.37	88.1	50	2e-09
DNAI1_HUMAN-4	WDR78_HUMAN-4	43	43	93.02	93.02	52.5	4e-15
WDR83_HUMAN-1	WDR38_HUMAN-2	42	42	95.24	95.24	50	2e-11
DAW1_HUMAN-1	WDR5B_HUMAN-3	42	42	95.24	95.24	50	8e-14
DAW1_HUMAN-2	WDR5B_HUMAN-2	43	42	95.35	95.24	51.22	3e-13
DAW1_HUMAN-3	DAW1_HUMAN-7	42	42	100	100	50	3e-15
DAW1_HUMAN-3	KTNB1_HUMAN-2	42	42	95.24	95.24	50	2e-13
DAW1_HUMAN-3	RBBP4_HUMAN-4	42	44	97.62	95.45	54.76	3e-15
DAW1_HUMAN-4	DAW1_HUMAN-5	42	42	100	100	50	2e-12
DAW1_HUMAN-7	DAW1_HUMAN-8	42	38	88.1	97.37	51.35	7e-14
DAW1_HUMAN-7	PRP4_HUMAN-4	42	42	95.24	95.24	50	4e-15
DAW1_HUMAN-7	SPG16_HUMAN-3	42	42	100	100	50	9e-15
EMAL2_HUMAN-0	EMAL4_HUMAN-0	40	41	100	97.56	77.5	1e-23
EMAL2_HUMAN-1	EMAL4_HUMAN-1	54	52	94.44	98.08	72.55	6e-29
EMAL2_HUMAN-1	EMAL3_HUMAN-1	54	54	92.59	92.59	62	7e-23
EMAL2_HUMAN-1	EMAL5_HUMAN-0	54	43	92.59	97.67	50	3e-14
EMAL2_HUMAN-1	EMAL6_HUMAN-0	54	45	96.3	97.78	50	1e-15
EMAL2_HUMAN-2	EMAL4_HUMAN-2	46	48	100	95.83	54.35	1e-19
EMAL2_HUMAN-2	EMAL3_HUMAN-2	46	46	97.83	97.83	51.11	2e-16
EMAL2_HUMAN-3	EMAL4_HUMAN-3	45	45	97.78	97.78	56.82	5e-19
EMAL2_HUMAN-6	EMAL4_HUMAN-7	45	42	93.33	100	57.14	3e-17
EMAL2_HUMAN-6	EMAL3_HUMAN-7	45	41	91.11	100	56.1	6e-18
EMAL2_HUMAN-7	EMAL4_HUMAN-8	38	40	97.37	92.5	54.05	1e-16
EMAL2_HUMAN-7	EMAL3_HUMAN-8	38	44	97.37	84.09	59.46	1e-14
EMAL2_HUMAN-8	EMAL4_HUMAN-9	45	45	97.78	97.78	65.91	4e-22
EMAL2_HUMAN-9	EMAL4_HUMAN-10	49	52	95.92	92.31	62.5	5e-22
EMAL2_HUMAN-9	EMAL3_HUMAN-10	49	47	91.84	97.87	67.39	8e-23
EMAL2_HUMAN-10	EMAL4_HUMAN-11	64	63	95.31	96.83	62.3	1e-30
EMAL2_HUMAN-10	EMAL3_HUMAN-11	64	67	95.31	91.04	60.66	9e-30
EMAL2_HUMAN-11	EMAL4_HUMAN-12	39	39	100	100	61.54	1e-17
EMAL2_HUMAN-11	EMAL3_HUMAN-12	39	39	100	100	58.97	3e-15
ARC1B_HUMAN-0	ARC1A_HUMAN-0	42	42	100	100	71.43	1e-25
ARC1B_HUMAN-1	ARC1A_HUMAN-1	44	44	100	100	72.73	1e-24
ARC1B_HUMAN-2	ARC1A_HUMAN-2	46	46	100	100	80.43	6e-28
ARC1B_HUMAN-3	ARC1A_HUMAN-3	60	60	100	100	91.67	6e-42
ARC1B_HUMAN-4	ARC1A_HUMAN-4	42	44	97.62	97.73	69.77	8e-19
ARC1B_HUMAN-5	ARC1A_HUMAN-5	81	77	96.3	100	55.13	2e-33
DCAF8_HUMAN-0	DC8L2_HUMAN-0	42	42	100	100	73.81	3e-22
DCAF8_HUMAN-0	DC8L1_HUMAN-0	42	42	100	100	66.67	7e-20
DCAF8_HUMAN-2	DC8L2_HUMAN-2	49	46	91.84	97.83	82.22	1e-26
DCAF8_HUMAN-2	DC8L1_HUMAN-2	49	47	95.92	100	78.72	4e-28
DCAF8_HUMAN-3	DC8L2_HUMAN-3	55	56	100	98.21	83.64	9e-33
DCAF8_HUMAN-3	DC8L1_HUMAN-3	55	56	100	98.21	78.18	7e-31
DCAF8_HUMAN-4	DC8L2_HUMAN-4	47	47	100	100	82.98	9e-28
DCAF8_HUMAN-4	DC8L1_HUMAN-4	47	46	95.74	97.83	82.22	5e-25
DCAF8_HUMAN-5	DC8L2_HUMAN-5	46	45	97.83	100	88.89	2e-30
DCAF8_HUMAN-5	DC8L1_HUMAN-5	46	46	100	100	84.78	2e-29
DCAF8_HUMAN-6	DC8L2_HUMAN-6	38	39	100	97.44	73.68	5e-22
DCAF8_HUMAN-6	DC8L1_HUMAN-6	38	38	100	100	78.95	5e-23
WDR36_HUMAN-11	TAF5L_HUMAN-4	42	42	95.24	95.24	50	6e-15
TAF5L_HUMAN-1	TAF5_HUMAN-1	42	42	100	100	52.38	6e-15
TAF5L_HUMAN-2	TAF5_HUMAN-2	42	42	95.24	95.24	62.5	6e-18
TAF5L_HUMAN-3	TAF5_HUMAN-1	42	42	90.48	90.48	50	1e-11
TAF5L_HUMAN-3	TAF5_HUMAN-3	42	42	97.62	97.62	73.17	4e-24
TAF5L_HUMAN-4	TAF5_HUMAN-4	42	42	100	100	57.14	2e-19
TAF5L_HUMAN-5	WDR38_HUMAN-1	41	42	92.68	90.48	50	2e-12
KCTD3_HUMAN-1	SHKB1_HUMAN-1	53	53	100	100	58.49	4e-21
KCTD3_HUMAN-4	SHKB1_HUMAN-3	58	58	100	100	86.21	8e-36
KCTD3_HUMAN-5	SHKB1_HUMAN-4	45	46	100	97.83	95.56	2e-32
KCTD3_HUMAN-6	SHKB1_HUMAN-5	53	52	92.45	94.23	81.63	6e-30
KCTD3_HUMAN-7	SHKB1_HUMAN-6	59	59	100	100	64.41	6e-30
WDR38_HUMAN-1	POC1B_HUMAN-6	42	38	88.1	97.37	51.35	4e-12
WDR38_HUMAN-1	TAF5_HUMAN-5	42	43	97.62	95.35	51.22	5e-13
WDR38_HUMAN-1	POC1A_HUMAN-3	42	42	90.48	90.48	50	7e-12
WDR38_HUMAN-1	PWP2_HUMAN-9	42	43	92.86	90.7	51.28	4e-11
WDR38_HUMAN-2	TBL1R_HUMAN-6	42	42	97.62	97.62	51.22	5e-16
WDR12_HUMAN-3	PLRG1_HUMAN-3	41	42	90.24	90.48	50	4e-10
WDR12_HUMAN-3	WDR5_HUMAN-1	41	42	90.24	90.48	50	9e-11
WDR12_HUMAN-3	WDR5B_HUMAN-1	41	42	90.24	90.48	50	2e-10
POC1B_HUMAN-0	POC1A_HUMAN-0	43	42	93.02	95.24	57.5	9e-18
POC1B_HUMAN-1	POC1A_HUMAN-1	42	42	95.24	95.24	67.5	2e-21
POC1B_HUMAN-2	POC1A_HUMAN-2	42	42	100	100	57.14	1e-17
POC1B_HUMAN-3	POC1A_HUMAN-3	42	42	100	100	66.67	1e-22
POC1B_HUMAN-4	POC1A_HUMAN-4	42	42	100	100	59.52	4e-20
POC1B_HUMAN-5	POC1A_HUMAN-5	42	42	100	100	80.95	6e-25
POC1B_HUMAN-6	POC1A_HUMAN-6	38	38	100	100	63.16	2e-18
TLE3_HUMAN-0	TLE1_HUMAN-0	43	43	100	100	90.7	3e-29
TLE3_HUMAN-1	TLE1_HUMAN-1	46	46	100	100	91.3	2e-30
TLE3_HUMAN-2	TLE1_HUMAN-2	42	42	100	100	97.62	6e-30
TLE3_HUMAN-3	TLE1_HUMAN-3	42	42	100	100	97.62	4e-29
TLE3_HUMAN-4	TLE1_HUMAN-4	40	40	100	100	95	6e-28
TLE3_HUMAN-5	TLE1_HUMAN-5	43	43	100	100	100	2e-32
TLE3_HUMAN-6	TLE1_HUMAN-6	36	36	100	100	97.22	5e-23
WDR61_HUMAN-5	WSDU1_HUMAN-5	42	42	90.48	90.48	52.63	2e-10
KTNB1_HUMAN-3	POC1A_HUMAN-3	42	42	92.86	92.86	51.28	5e-14
WIPI3_HUMAN-3	WIPI4_HUMAN-3	46	49	97.83	91.84	57.78	1e-16
WDTC1_HUMAN-5	DC8L1_HUMAN-5	44	46	95.45	89.13	50	1e-12
WDTC1_HUMAN-6	DC8L1_HUMAN-6	38	38	97.37	100	50	7e-13
EMAL4_HUMAN-1	EMAL3_HUMAN-1	52	54	96.15	92.59	74	7e-29
EMAL4_HUMAN-2	EMAL3_HUMAN-2	48	46	93.75	97.83	68.89	1e-22
EMAL4_HUMAN-7	EMAL3_HUMAN-7	42	41	92.86	95.12	61.54	1e-18
EMAL4_HUMAN-8	EMAL3_HUMAN-8	40	44	97.5	88.64	61.54	3e-17
EMAL4_HUMAN-10	EMAL3_HUMAN-10	52	47	88.46	97.87	73.91	3e-27
EMAL4_HUMAN-11	EMAL3_HUMAN-11	63	67	100	94.03	74.6	2e-38
EMAL4_HUMAN-12	EMAL3_HUMAN-12	39	39	100	100	66.67	2e-19
NBEL1_HUMAN-2	NBEL2_HUMAN-2	51	50	96.08	98	63.27	4e-23
NBEL1_HUMAN-3	NBEL2_HUMAN-3	44	45	100	97.78	70.45	2e-22
STB5L_HUMAN-0	STXB5_HUMAN-0	51	51	100	100	80.39	7e-32
STB5L_HUMAN-1	STXB5_HUMAN-1	46	46	100	100	89.13	2e-31
STB5L_HUMAN-2	STXB5_HUMAN-2	51	51	100	100	88.24	2e-34
STB5L_HUMAN-3	STXB5_HUMAN-3	46	47	100	97.87	80.43	4e-28
STB5L_HUMAN-4	STXB5_HUMAN-4	42	40	95.24	100	70	3e-23
STB5L_HUMAN-5	STXB5_HUMAN-5	63	64	100	98.44	65.08	1e-30
STB5L_HUMAN-6	STXB5_HUMAN-6	84	87	98.81	95.4	77.11	1e-46
STB5L_HUMAN-7	STXB5_HUMAN-7	73	68	89.04	95.59	81.54	3e-40
STB5L_HUMAN-8	STXB5_HUMAN-8	38	40	97.37	92.5	64.86	3e-19
PHIP_HUMAN-0	BRWD3_HUMAN-0	42	42	100	100	95.24	2e-29
PHIP_HUMAN-0	BRWD1_HUMAN-0	42	43	100	97.67	83.33	2e-26
PHIP_HUMAN-1	BRWD3_HUMAN-1	42	42	100	100	90.48	9e-29
PHIP_HUMAN-1	BRWD1_HUMAN-1	42	42	100	100	92.86	4e-29
PHIP_HUMAN-2	BRWD3_HUMAN-2	51	53	100	96.23	68.63	7e-26
PHIP_HUMAN-2	BRWD1_HUMAN-2	51	50	98.04	100	70	5e-27
PHIP_HUMAN-3	BRWD3_HUMAN-3	47	45	95.74	100	71.11	1e-24
PHIP_HUMAN-3	BRWD1_HUMAN-3	47	48	100	97.92	78.72	7e-28
PHIP_HUMAN-4	BRWD1_HUMAN-4	58	57	98.28	100	75.44	1e-31
PHIP_HUMAN-5	BRWD1_HUMAN-5	43	43	100	100	55.81	5e-17
PHIP_HUMAN-6	BRWD3_HUMAN-6	47	47	100	100	70.21	5e-26
PHIP_HUMAN-6	BRWD1_HUMAN-6	47	47	100	100	61.7	9e-25
PHIP_HUMAN-7	BRWD3_HUMAN-7	39	39	100	100	89.74	1e-25
PHIP_HUMAN-7	BRWD1_HUMAN-7	39	39	97.44	97.44	94.74	2e-25
TAF5_HUMAN-3	RBBP4_HUMAN-4	42	44	97.62	95.45	50	2e-13
EMAL3_HUMAN-12	EMAL6_HUMAN-34	39	39	100	100	51.28	2e-15
2ABB_HUMAN-1	2ABD_HUMAN-1	84	84	100	100	88.1	1e-55
2ABB_HUMAN-1	2ABA_HUMAN-1	84	95	100	88.42	88.1	8e-56
2ABB_HUMAN-2	2ABD_HUMAN-2	46	46	100	100	82.61	7e-29
2ABB_HUMAN-2	2ABA_HUMAN-2	46	46	100	100	82.61	3e-29
2ABB_HUMAN-3	2ABD_HUMAN-3	62	62	100	100	93.55	3e-44
2ABB_HUMAN-3	2ABA_HUMAN-3	62	62	100	100	93.55	1e-43
2ABB_HUMAN-4	2ABD_HUMAN-4	56	56	100	100	87.5	2e-37
2ABB_HUMAN-4	2ABA_HUMAN-4	56	56	100	100	91.07	3e-39
2ABB_HUMAN-5	2ABD_HUMAN-5	75	75	100	100	90.67	5e-51
2ABB_HUMAN-5	2ABA_HUMAN-5	75	75	100	100	88	6e-51
2ABB_HUMAN-6	2ABD_HUMAN-6	38	38	100	100	89.47	1e-24
2ABB_HUMAN-6	2ABA_HUMAN-6	38	38	100	100	92.11	4e-25
CAF1B_HUMAN-2	WDR5_HUMAN-1	42	42	92.86	92.86	51.28	4e-13
BRWD3_HUMAN-0	BRWD1_HUMAN-0	42	43	100	97.67	83.33	1e-26
BRWD3_HUMAN-1	BRWD1_HUMAN-1	42	42	100	100	90.48	4e-29
BRWD3_HUMAN-2	BRWD1_HUMAN-2	53	50	94.34	100	68	7e-28
BRWD3_HUMAN-3	BRWD1_HUMAN-3	45	48	100	93.75	73.33	3e-25
BRWD3_HUMAN-6	BRWD1_HUMAN-6	47	47	100	100	74.47	1e-26
BRWD3_HUMAN-7	BRWD1_HUMAN-7	39	39	100	100	89.74	2e-25
EMAL5_HUMAN-0	EMAL5_HUMAN-11	43	48	100	89.58	55.81	2e-17
EMAL5_HUMAN-0	EMAL6_HUMAN-0	43	45	95.35	91.11	82.93	9e-27
EMAL5_HUMAN-0	EMAL6_HUMAN-11	43	46	100	93.48	53.49	3e-17
EMAL5_HUMAN-0	EMAL6_HUMAN-23	43	47	95.35	93.62	50	1e-12
EMAL5_HUMAN-1	EMAL6_HUMAN-1	47	44	93.62	100	77.27	8e-27
EMAL5_HUMAN-2	EMAL6_HUMAN-2	46	44	95.65	100	79.55	1e-27
EMAL5_HUMAN-3	EMAL6_HUMAN-3	40	43	100	93.02	85	3e-26
EMAL5_HUMAN-4	EMAL6_HUMAN-4	39	44	97.44	86.36	86.84	2e-24
EMAL5_HUMAN-5	EMAL6_HUMAN-5	50	42	84	100	73.81	1e-24
EMAL5_HUMAN-6	EMAL6_HUMAN-6	43	42	93.02	95.24	85	1e-25
EMAL5_HUMAN-7	EMAL6_HUMAN-7	38	43	100	88.37	73.68	2e-19
EMAL5_HUMAN-8	EMAL6_HUMAN-8	109	105	95.41	99.05	77.88	5e-64
EMAL5_HUMAN-9	EMAL6_HUMAN-9	46	48	100	95.83	60.87	8e-24
EMAL5_HUMAN-10	EMAL6_HUMAN-10	163	164	100	99.39	71.78	5e-93
EMAL5_HUMAN-11	EMAL6_HUMAN-0	48	45	91.67	97.78	54.55	9e-19
EMAL5_HUMAN-11	EMAL6_HUMAN-11	48	46	95.83	100	78.26	4e-28
EMAL5_HUMAN-11	EMAL6_HUMAN-23	48	47	87.5	95.74	60	5e-17
EMAL5_HUMAN-12	EMAL5_HUMAN-22	46	47	93.48	91.49	53.49	5e-17
EMAL5_HUMAN-12	EMAL6_HUMAN-1	46	44	95.65	100	52.27	5e-17
EMAL5_HUMAN-12	EMAL6_HUMAN-12	46	44	93.48	97.73	72.09	2e-22
EMAL5_HUMAN-15	EMAL6_HUMAN-15	52	50	96.15	100	86	2e-32
EMAL5_HUMAN-16	EMAL6_HUMAN-16	41	43	100	95.35	87.8	7e-25
EMAL5_HUMAN-19	EMAL6_HUMAN-21	50	45	88	97.78	65.91	7e-21
EMAL5_HUMAN-20	EMAL6_HUMAN-22	176	177	98.86	98.31	62.07	2e-86
EMAL5_HUMAN-21	EMAL6_HUMAN-23	52	47	100	95.74	69.23	2e-25
EMAL5_HUMAN-22	EMAL6_HUMAN-12	47	44	91.49	97.73	53.49	5e-17
EMAL5_HUMAN-22	EMAL6_HUMAN-24	47	46	97.87	100	78.26	4e-28
EMAL5_HUMAN-23	EMAL6_HUMAN-2	43	44	97.67	95.45	52.38	3e-15
EMAL5_HUMAN-23	EMAL6_HUMAN-25	43	45	100	95.56	83.72	1e-26
EMAL5_HUMAN-24	EMAL6_HUMAN-26	46	44	93.48	97.73	69.77	9e-23
EMAL5_HUMAN-25	EMAL6_HUMAN-27	49	48	95.92	97.92	82.98	2e-30
EMAL5_HUMAN-26	EMAL6_HUMAN-28	42	43	97.62	95.35	82.93	1e-23
EMAL5_HUMAN-27	EMAL6_HUMAN-29	41	43	100	95.35	65.85	4e-22
EMAL5_HUMAN-28	EMAL6_HUMAN-30	41	44	97.56	90.91	77.5	1e-22
EMAL5_HUMAN-29	EMAL6_HUMAN-31	43	39	90.7	100	76.92	1e-21
EMAL5_HUMAN-30	EMAL6_HUMAN-32	67	66	95.52	96.97	68.75	3e-35
EMAL5_HUMAN-31	EMAL6_HUMAN-33	48	49	100	97.96	77.08	2e-29
EMAL5_HUMAN-32	EMAL6_HUMAN-34	39	39	100	100	71.79	1e-21
FBW1A_HUMAN-3	GBLP_HUMAN-2	40	43	92.5	90.7	51.28	1e-09
FBW1A_HUMAN-4	PAAF1_HUMAN-2	40	42	95	90.48	52.5	1e-08
CORO6_HUMAN-0	COR1B_HUMAN-0	47	55	100	85.45	85.11	7e-31
CORO6_HUMAN-2	COR1B_HUMAN-2	43	43	100	100	76.74	1e-25
CORO6_HUMAN-3	COR1B_HUMAN-3	45	45	100	100	57.78	2e-20
CORO6_HUMAN-4	COR1B_HUMAN-4	46	48	100	95.83	73.91	5e-26
CORO6_HUMAN-5	COR1B_HUMAN-5	40	38	95	100	81.58	3e-24
FBW10_HUMAN-0	CDRT1_HUMAN-0	41	41	100	100	100	2e-28
FBW10_HUMAN-1	CDRT1_HUMAN-1	42	42	100	100	100	2e-30
FBW10_HUMAN-2	CDRT1_HUMAN-2	40	40	100	100	100	3e-28
FBW10_HUMAN-3	CDRT1_HUMAN-3	39	39	100	100	100	8e-29
FBW10_HUMAN-4	CDRT1_HUMAN-4	42	42	100	100	100	3e-30
FBW10_HUMAN-5	CDRT1_HUMAN-5	39	41	100	95.12	97.44	3e-27
NBEA_HUMAN-0	LRBA_HUMAN-0	79	67	88.61	100	67.14	4e-31
NBEA_HUMAN-1	LRBA_HUMAN-1	46	55	100	83.64	78.26	4e-29
NBEA_HUMAN-2	LRBA_HUMAN-2	48	47	95.83	97.87	84.78	8e-30
NBEA_HUMAN-3	LRBA_HUMAN-3	45	45	97.78	95.56	70.45	1e-21
NBEA_HUMAN-4	LRBA_HUMAN-4	47	46	97.87	100	65.22	1e-23
NBEA_HUMAN-5	LRBA_HUMAN-5	44	45	100	97.78	61.36	9e-17
NBEA_HUMAN-6	LRBA_HUMAN-6	38	39	97.37	94.87	78.38	5e-21
2ABD_HUMAN-0	2ABA_HUMAN-0	67	55	82.09	100	85.45	7e-34
2ABD_HUMAN-1	2ABA_HUMAN-1	84	95	100	88.42	85.71	1e-53
2ABD_HUMAN-2	2ABA_HUMAN-2	46	46	100	100	95.65	9e-32
2ABD_HUMAN-3	2ABA_HUMAN-3	62	62	100	100	91.94	4e-43
2ABD_HUMAN-4	2ABA_HUMAN-4	56	56	100	100	92.86	8e-39
2ABD_HUMAN-5	2ABA_HUMAN-5	75	75	100	100	84	4e-49
2ABD_HUMAN-6	2ABA_HUMAN-6	38	38	100	100	89.47	1e-24
DC4L2_HUMAN-1	DC4L1_HUMAN-2	57	54	85.96	100	66.67	2e-24
DC4L2_HUMAN-2	DC4L1_HUMAN-3	47	42	89.36	100	80.95	2e-24
DC4L2_HUMAN-3	DC4L1_HUMAN-4	41	42	100	97.62	82.93	8e-24
DC4L2_HUMAN-4	DC4L1_HUMAN-5	43	42	97.67	100	73.81	8e-21
DC4L2_HUMAN-5	DC4L1_HUMAN-6	47	40	85.11	100	85	2e-25
TBL1R_HUMAN-6	WDR5_HUMAN-0	42	42	90.48	90.48	50	2e-12
TBL1R_HUMAN-6	WDR5B_HUMAN-0	42	42	90.48	90.48	50	3e-12
DC8L2_HUMAN-0	DC8L1_HUMAN-0	42	42	100	100	80.95	4e-25
DC8L2_HUMAN-1	DC8L1_HUMAN-1	48	48	97.92	97.92	85.11	1e-29
DC8L2_HUMAN-2	DC8L1_HUMAN-2	46	47	100	97.87	91.3	8e-31
DC8L2_HUMAN-3	DC8L1_HUMAN-3	56	56	98.21	98.21	90.91	3e-36
DC8L2_HUMAN-4	DC8L1_HUMAN-4	47	46	97.87	100	93.48	4e-30
DC8L2_HUMAN-5	DC8L1_HUMAN-5	45	46	97.78	95.65	86.36	2e-28
DC8L2_HUMAN-6	DC8L1_HUMAN-6	39	38	97.44	100	71.05	2e-20
WDR5_HUMAN-0	WDR5B_HUMAN-0	42	42	100	100	88.1	6e-26
WDR5_HUMAN-1	WDR5B_HUMAN-1	42	42	100	100	78.57	6e-22
WDR5_HUMAN-2	WDR5_HUMAN-3	42	42	100	100	52.38	3e-14
WDR5_HUMAN-2	WDR5B_HUMAN-2	42	42	100	100	88.1	3e-28
WDR5_HUMAN-2	WDR5B_HUMAN-3	42	42	100	100	54.76	7e-15
WDR5_HUMAN-3	WDR5B_HUMAN-3	42	42	100	100	88.1	9e-26
WDR5_HUMAN-4	WDR5B_HUMAN-4	43	43	100	100	93.02	7e-30
WDR5_HUMAN-5	WDR5B_HUMAN-5	45	45	100	100	97.78	1e-32
WDR5_HUMAN-6	WDR5B_HUMAN-6	40	40	97.5	97.5	94.87	1e-26
DC122_HUMAN-0	DCA12_HUMAN-0	51	44	86.27	100	81.82	1e-25
DC122_HUMAN-0	DC121_HUMAN-0	51	51	100	100	88.24	3e-34
DC122_HUMAN-1	DCA12_HUMAN-1	47	53	100	86.79	78.72	1e-25
DC122_HUMAN-1	DC121_HUMAN-1	47	47	100	100	89.36	1e-29
DC122_HUMAN-2	DCA12_HUMAN-2	68	66	94.12	95.45	54.69	9e-24
DC122_HUMAN-2	DC121_HUMAN-2	68	68	100	100	92.65	9e-47
DC122_HUMAN-3	DCA12_HUMAN-3	44	45	100	97.78	77.27	2e-25
DC122_HUMAN-3	DC121_HUMAN-3	44	45	100	97.78	86.36	2e-26
DC122_HUMAN-4	DCA12_HUMAN-4	45	42	88.89	95.24	77.5	2e-23
DC122_HUMAN-4	DC121_HUMAN-4	45	44	97.78	100	81.82	6e-26
DCA12_HUMAN-0	DC121_HUMAN-0	44	51	100	86.27	77.27	7e-25
DCA12_HUMAN-2	DC121_HUMAN-2	66	68	100	98.53	50.75	1e-22
DCA12_HUMAN-3	DC121_HUMAN-3	45	45	97.78	97.78	70.45	9e-22
DCA12_HUMAN-4	DC121_HUMAN-4	42	44	95.24	90.91	67.5	3e-19
DCA12_HUMAN-5	DC121_HUMAN-5	38	35	92.11	100	77.14	8e-20
EMAL6_HUMAN-0	EMAL6_HUMAN-11	45	46	97.78	95.65	52.27	6e-18
EMAL6_HUMAN-1	EMAL6_HUMAN-12	44	44	97.73	97.73	51.16	6e-14
EMAL6_HUMAN-2	EMAL6_HUMAN-25	44	45	95.45	93.33	52.38	2e-15
EMAL6_HUMAN-11	EMAL6_HUMAN-23	46	47	91.3	95.74	51.11	9e-14
EMAL6_HUMAN-12	EMAL6_HUMAN-24	44	46	100	95.65	50	2e-15
	Note: seven pairs of high similar intra-domain repeats are marked with red

## Sheet: Supp_Table_S7
Human gene symbol	hsWD40 ID	Drosophila	Arabidopsis	Yeast
PPP2R2A	2ABA_HUMAN	2ABA_DROME	2ABB_ARATH,2ABA_ARATH	2ABA_YEAST
PPP2R2B	2ABB_HUMAN	2ABA_DROME	2ABB_ARATH,2ABA_ARATH	2ABA_YEAST
PPP2R2D	2ABD_HUMAN	2ABA_DROME	2ABB_ARATH,2ABA_ARATH	2ABA_YEAST
PPP2R2C	2ABG_HUMAN	2ABA_DROME	2ABB_ARATH,2ABA_ARATH	2ABA_YEAST
ARPC1A	ARC1A_HUMAN	O97182_DROME	ARC1B_ARATH,ARC1A_ARATH	ARPC1_YEAST
ARPC1B	ARC1B_HUMAN	O97182_DROME	ARC1B_ARATH,ARC1A_ARATH	ARPC1_YEAST
BOP1	BOP1_HUMAN	BOP1_DROME	F4IH25_ARATH	ERB1_YEAST
CIAO1	CIAO1_HUMAN	CIAO1_DROME	O80990_ARATH,F4JVW1_ARATH	CIAO1_YEAST
CIRH1A	CIR1A_HUMAN	Q9VUZ6_DROME	Q8RXU6_ARATH,Q8VYS4_ARATH	UTP4_YEAST
COPA	COPA_HUMAN	Q9W0B8_DROME,COPB2_DROME	COPA1_ARATH,COPA2_ARATH	COPA_YEAST
DCAF13	DCA13_HUMAN	Q9VUN7_DROME	Q93VK1_ARATH	DCA13_YEAST
DCAF7	DCAF7_HUMAN	Q9VR53_DROME	LWD1_ARATH,LWD2_ARATH,TTG1_ARATH	YP247_YEAST
EIF2A	EIF2A_HUMAN	EIF2A_DROME	Q9CAT3_ARATH	EIF2A_YEAST
EIF3B	EIF3B_HUMAN	EIF3B_DROME	EIF3B_ARATH,Q8GUM1_ARATH	EIF3B_YEAST
EIF3I	EIF3I_HUMAN	EIF3I_DROME	F4II66_ARATH,EIF3I_ARATH	EIF3I_YEAST
ELP2	ELP2_HUMAN	ELP2_DROME	ELP2_ARATH	ELP2_YEAST
FZR1	FZR_HUMAN	Q9W4H9_DROME	FZR2_ARATH,FZR1_ARATH,FZR3_ARATH	CDH1_YEAST
GNB1	GBB1_HUMAN	GBB1_DROME	GBB_ARATH	GBB_YEAST
GNB2	GBB2_HUMAN	GBB1_DROME	GBB_ARATH	GBB_YEAST
GNB4	GBB4_HUMAN	GBB1_DROME	GBB_ARATH	GBB_YEAST
GNB5	GBB5_HUMAN	Q9W3J1_DROME	GBB_ARATH	GBB_YEAST
GNB2L1	GBLP_HUMAN	GBLP_DROME	GPLPC_ARATH,GPLPB_ARATH,GBLPA_ARATH	GBLP_YEAST
HIRA	HIRA_HUMAN	HIRA_DROME	HIRA_ARATH	HIR2_YEAST
MLST8	LST8_HUMAN	LST8_DROME	Q9LV27_ARATH,F4IIK6_ARATH	LST8_YEAST
NLE1	NLE1_HUMAN	NLE_DROME	NLE1_ARATH	NLE1_YEAST
NOL10	NOL10_HUMAN	Q9V3P2_DROME	Q9M1J9_ARATH	NOL10_YEAST
PEX7	PEX7_HUMAN	Q9VSN7_DROME	PEX7_ARATH	PEX7_YEAST
PIK3R4	PI3R4_HUMAN	Q9VHH2_DROME	Q9M0E5_ARATH	VPS15_YEAST
PAK1IP1	PK1IP_HUMAN	Q9VXW3_DROME,Q9VXW4_DROME	Q5XEV4_ARATH	MAK11_YEAST
PLAA	PLAP_HUMAN	Q9VPY2_DROME	F4J9W8_ARATH	DOA1_YEAST
PLRG1	PLRG1_HUMAN	Q9VYQ9_DROME	PRL1_ARATH,PRL2_ARATH	PRP46_YEAST
CDC40	PRP17_HUMAN	Q9VD52_DROME	A4FVN8_ARATH	PRP17_YEAST
PRPF19	PRP19_HUMAN	Q7KLW9_DROME	PR19B_ARATH,PR19A_ARATH	PRP19_YEAST
PRPF4	PRP4_HUMAN	Q9VVI0_DROME	PRP4L_ARATH	PRP4_YEAST
PWP1	PWP1_HUMAN	A1Z8D0_DROME	F4JSC0_ARATH,F4JSB9_ARATH,F4JN04_ARATH	PWP1_YEAST
PWP2	PWP2_HUMAN	Q5U0X8_DROME	Q8VYZ5_ARATH	PWP2_YEAST
RAE1	RAE1L_HUMAN	Q9W2E7_DROME	RAE1_ARATH	GLE2_YEAST
RBBP4	RBBP4_HUMAN	CAF1_DROME	MSI1_ARATH	HAT2_YEAST
RBBP5	RBBP5_HUMAN	RBBP5_DROME	RBBP_ARATH	SWD1_YEAST
RPTOR	RPTOR_HUMAN	Q9W437_DROME	RTOR1_ARATH,RTOR2_ARATH	KOG1_YEAST
SEC31A	SC31A_HUMAN	A1Z7J6_DROME	SC31B_ARATH,SC31A_ARATH	SEC31_YEAST
SEC31B	SC31B_HUMAN	A1Z7J6_DROME	SC31B_ARATH,SC31A_ARATH	SEC31_YEAST
SEC13	SEC13_HUMAN	Q9V3J4_DROME	SC13B_ARATH,SC13A_ARATH	SEC13_YEAST
TAF5	TAF5_HUMAN	TAF5_DROME	TAF5_ARATH	TAF5_YEAST
TBL1XR1	TBL1R_HUMAN	EBI_DROME	Q9FN19_ARATH	SIF2_YEAST
TBL1X	TBL1X_HUMAN	EBI_DROME	Q9FN19_ARATH	SIF2_YEAST
TBL1Y	TBL1Y_HUMAN	EBI_DROME	Q9FN19_ARATH	SIF2_YEAST
TBL3	TBL3_HUMAN	Q7JQT9_DROME	Q9LFE2_ARATH	UTP13_YEAST
THOC3	THOC3_HUMAN	Q9VHT2_DROME	THOC3_ARATH	TEX1_YEAST
RRP9	U3IP2_HUMAN	Q8MSW9_DROME	Q3MKM6_ARATH,Q9M0V4_ARATH	RRP9_YEAST
UTP15	UTP15_HUMAN	Q9W4Z9_DROME	O82266_ARATH	UTP15_YEAST
UTP18	UTP18_HUMAN	UTP18_DROME	UTP18_ARATH	UTP18_YEAST
WDHD1	WDHD1_HUMAN	Q494K2_DROME	F4JF14_ARATH	CTF4_YEAST
WDR1	WDR1_HUMAN	WDR1_DROME	Q9LV35_ARATH,Q9ZU34_ARATH	AIP1_YEAST
WDR12	WDR12_HUMAN	WDR12_DROME	Q9LF27_ARATH	YTM1_YEAST
WDR18	WDR18_HUMAN	Q9W550_DROME	RID3_ARATH	IPI3_YEAST
WDR26	WDR26_HUMAN	WDR26_DROME	Q9FNN2_ARATH,Q9FND4_ARATH	GID7_YEAST
WDR3	WDR3_HUMAN	Q9VE98_DROME	Q9LVF2_ARATH	UTP12_YEAST
WDR36	WDR36_HUMAN	Q9VFV8_DROME	Q93YS7_ARATH	UTP21_YEAST
WDR43	WDR43_HUMAN	A1Z7K2_DROME	B5X503_ARATH	UTP5_YEAST
WDR46	WDR46_HUMAN	Q9W3K3_DROME	Q9LPP3_ARATH	UTP7_YEAST
WDR48	WDR48_HUMAN	WDR48_DROME	Q93ZS6_ARATH	YO087_YEAST
WDR5	WDR5_HUMAN	WDS_DROME	WDR5A_ARATH	SWD3_YEAST
WDR6	WDR6_HUMAN	Q86B53_DROME	Q8RXC4_ARATH	WDR6_YEAST
WDR74	WDR74_HUMAN	Q7K4B2_DROME	Q0V856_ARATH	NSA1_YEAST
WDR82	WDR82_HUMAN	WDR82_DROME	Q9LYK6_ARATH,Q8RXD8_ARATH	SWD2_YEAST
WDR89	WDR89_HUMAN	Q7JZ37_DROME	Q944S2_ARATH	YND5_YEAST
WIPI1	WIPI1_HUMAN	Q9VSF0_DROME	AT18B_ARATH	ATG21_YEAST
WIPI2	WIPI2_HUMAN	Q9VSF0_DROME	AT18B_ARATH	ATG21_YEAST
WDR45B	WIPI3_HUMAN	Q9VHJ2_DROME	AT18A_ARATH,AT18D_ARATH,AT18C_ARATH,AT18E_ARATH	HSV2_YEAST
ATG16L1	A16L1_HUMAN	Q86BR6_DROME	Q6NNP0_ARATH
AAAS	AAAS_HUMAN	Q9W351_DROME	AAAS_ARATH
AAMP	AAMP_HUMAN	Q9VUI8_DROME	Q8RXQ4_ARATH
BRWD1	BRWD1_HUMAN	Q9VC96_DROME	F4K639_ARATH,F4IL43_ARATH
BRWD3	BRWD3_HUMAN	Q9VC96_DROME	F4K639_ARATH,F4IL43_ARATH
BUB3	BUB3_HUMAN	Q9VAJ2_DROME	BUB32_ARATH,BUB31_ARATH
CDC20	CDC20_HUMAN	Q24044_DROME	CDC22_ARATH,CDC21_ARATH,F4K2T7_ARATH,CDC24_ARATH,CD205_ARATH,CDC26_ARATH
CSTF1	CSTF1_HUMAN	Q9V9V0_DROME	CTF50_ARATH
DCAF8L1	DC8L1_HUMAN	Q9W091_DROME	Q8L862_ARATH,F4JTP6_ARATH,F4J6P6_ARATH
DCAF8L2	DC8L2_HUMAN	Q9W091_DROME	Q8L862_ARATH,F4JTP6_ARATH,F4J6P6_ARATH
DCAF11	DCA11_HUMAN	Q7JYQ4_DROME	Q8LPI5_ARATH
DCAF8	DCAF8_HUMAN	Q9W091_DROME	Q8L862_ARATH,F4JTP6_ARATH,F4J6P6_ARATH
DDB1	DDB1_HUMAN	DDB1_DROME	DDB1A_ARATH,DDB1B_ARATH
DMXL1	DMXL1_HUMAN	Q9W425_DROME	F4IJ68_ARATH
DMXL2	DMXL2_HUMAN	Q9W425_DROME	F4IJ68_ARATH
WDR85	DPH7_HUMAN	Q9W3X3_DROME	Q9FM51_ARATH
EDC4	EDC4_HUMAN	EDC4_DROME	VCS_ARATH,VCR_ARATH
EED	EED_HUMAN	Q9VKD5_DROME,ESC_DROME	FIE_ARATH
GNB1L	GNB1L_HUMAN	Q1WWB7_DROME	Q3MV14_ARATH
KATNB1	KTNB1_HUMAN	Q0KHS0_DROME	F4KB17_ARATH,KTNB1_ARATH,F4HTH8_ARATH
LRBA	LRBA_HUMAN	NBEA_DROME	F4I9T0_ARATH
NBEA	NBEA_HUMAN	NBEA_DROME	F4I9T0_ARATH
PHIP	PHIP_HUMAN	Q9VC96_DROME	F4K639_ARATH,F4IL43_ARATH
PPWD1	PPWD1_HUMAN	Q960Q8_DROME	CPY71_ARATH
PREB	PREB_HUMAN	Q9VMH4_DROME	STLP2_ARATH,Q9FGP3_ARATH,PHF1_ARATH
RIC1	RIC1_HUMAN	RIC1_DROME	F4K735_ARATH,F4JEA6_ARATH
SMU1	SMU1_HUMAN	Q9VE18_DROME	SMU1_ARATH
SNRNP40	SNR40_HUMAN	Q9VPL0_DROME	O22826_ARATH
STXBP5L	STB5L_HUMAN	Q9VYK5_DROME	Q9FFF8_ARATH,F4JN30_ARATH
STRAP	STRAP_HUMAN	Q9W1N4_DROME	Q9XI22_ARATH,Q9LW17_ARATH,Q9SSS7_ARATH
STXBP5	STXB5_HUMAN	Q9VYK5_DROME	Q9FFF8_ARATH,F4JN30_ARATH
THOC6	THOC6_HUMAN	THOC6_DROME	THOC6_ARATH
TSSC1	TSSC1_HUMAN	Q9VTY5_DROME	DWA2_ARATH,Q8RWD8_ARATH
VPRBP	VPRBP_HUMAN	DCAF1_DROME	DCAF1_ARATH
WRAP53	WAP53_HUMAN	Q9VMH1_DROME	Q8H1R6_ARATH
WDR20	WDR20_HUMAN	Q9VBC4_DROME	F4IQ10_ARATH,F4JAE0_ARATH
WDR44	WDR44_HUMAN	Q8IMK1_DROME	Q9FK21_ARATH,Q9LDG7_ARATH,O80935_ARATH,Q9LZ59_ARATH,Q9FJD3_ARATH,F4KH31_ARATH,Q8VZK1_ARATH,Q9FHY2_ARATH,Q9FVP7_ARATH
WDR55	WDR55_HUMAN	WDR55_DROME	O80775_ARATH
WDR61	WDR61_HUMAN	Q9XZ19_DROME	Q9SZQ5_ARATH
WDR7	WDR7_HUMAN	Q9W543_DROME	Q9SUT4_ARATH
WDR70	WDR70_HUMAN	GAD1_DROME	Q9SK69_ARATH
WDR75	WDR75_HUMAN	Q9VIG1_DROME	Q9LIM7_ARATH,F4IRI1_ARATH
WDR81	WDR81_HUMAN	Q9VKD0_DROME	F4JY12_ARATH
WDR83	WDR83_HUMAN	Q9VJL9_DROME	Q94AH2_ARATH
WDTC1	WDTC1_HUMAN	Q7K7W5_DROME	Q94BQ3_ARATH
CHAF1B	CAF1B_HUMAN	A1Z898_DROME		CAC2_YEAST
CORO1A	COR1A_HUMAN	Q7JVY0_DROME		CORO_YEAST
CORO1B	COR1B_HUMAN	Q7JVY0_DROME		CORO_YEAST
CORO1C	COR1C_HUMAN	Q7JVY0_DROME		CORO_YEAST
CORO6	CORO6_HUMAN	Q7JVY0_DROME		CORO_YEAST
FBXW7	FBXW7_HUMAN	FBXW7_DROME		MET30_YEAST
PAFAH1B1	LIS1_HUMAN	LIS1_DROME		LIS1_YEAST
MIOS	MIO_HUMAN	MIO_DROME		SEA4_YEAST
PAN2	PAN2_HUMAN	A1Z7K9_DROME		PAN2_YEAST
SEH1L	SEH1_HUMAN	Q7K2X8_DROME		SEH1_YEAST
WDR24	WDR24_HUMAN	Q9XZ25_DROME		RTC1_YEAST
WDR4	WDR4_HUMAN	WUHO_DROME		TRM82_YEAST
WDR59	WDR59_HUMAN	WDR59_DROME		WDR59_YEAST
GNB3	GBB3_HUMAN		GBB_ARATH	GBB_YEAST
RBBP7	RBBP7_HUMAN		MSI1_ARATH	HAT2_YEAST
WDR5B	WDR5B_HUMAN		WDR5A_ARATH	SWD3_YEAST
WDR76	WDR76_HUMAN		Q9SAI7_ARATH	CMR1_YEAST
WDR45	WIPI4_HUMAN		AT18A_ARATH,AT18D_ARATH,AT18C_ARATH,AT18E_ARATH	ATG18_YEAST
APAF1	APAF_HUMAN	Q7KLI1_DROME
CORO7	CORO7_HUMAN	A8JV09_DROME
DAW1	DAW1_HUMAN	Q9VAK0_DROME
DCAF12L1	DC121_HUMAN	Q9VGE3_DROME
DCAF12L2	DC122_HUMAN	Q9VGE3_DROME
DYNC1I1	DC1I1_HUMAN	Q7KWG3_DROME,DYIN_DROME,Q8IRZ3_DROME,Q9W5W4_DROME
DYNC1I2	DC1I2_HUMAN	Q7KWG3_DROME,DYIN_DROME,Q8IRZ3_DROME,Q9W5W4_DROME
DCAF12	DCA12_HUMAN	Q9VGE3_DROME
DNAI1	DNAI1_HUMAN	Q8MSJ9_DROME
DNAI2	DNAI2_HUMAN	Q9VTM3_DROME
EML1	EMAL1_HUMAN	EMAL_DROME
EML2	EMAL2_HUMAN	EMAL_DROME
EML3	EMAL3_HUMAN	EMAL_DROME
EML4	EMAL4_HUMAN	EMAL_DROME
BTRC	FBW1A_HUMAN	Q9VDE3_DROME
FBXW11	FBW1B_HUMAN	Q9VDE3_DROME
FBXW4	FBXW4_HUMAN	Q8SX44_DROME
FBXW5	FBXW5_HUMAN	Q9VMI1_DROME
GEMIN5	GEMI5_HUMAN	RIG_DROME
IFT122	IF122_HUMAN	Q9VSJ6_DROME
IFT140	IF140_HUMAN	Q7KTZ4_DROME
IFT172	IF172_HUMAN	OSM1_DROME
IFT80	IFT80_HUMAN	Q9VII8_DROME
KCTD3	KCTD3_HUMAN	Q9VH62_DROME
KIF21A	KI21A_HUMAN	Q9VKW4_DROME
KIF21B	KI21B_HUMAN	Q9VKW4_DROME
LYST	LYST_HUMAN	Q9W060_DROME
MED16	MED16_HUMAN	MED16_DROME
WDR77	MEP50_HUMAN	VLS_DROME
NUP37	NUP37_HUMAN	Q9VBU8_DROME
NUP43	NUP43_HUMAN	Q9VE85_DROME
NWD2	NWD2_HUMAN	Q9VEZ2_DROME
POC1A	POC1A_HUMAN	POC1_DROME
POC1B	POC1B_HUMAN	POC1_DROME
SCAP	SCAP_HUMAN	A1Z6J2_DROME
SHKBP1	SHKB1_HUMAN	Q9VH62_DROME
STRN	STRN_HUMAN	Q9VLT9_DROME
STRN3	STRN3_HUMAN	Q9VLT9_DROME
STRN4	STRN4_HUMAN	Q9VLT9_DROME
WDR67	TBC31_HUMAN	Q9W0Z4_DROME
TLE1	TLE1_HUMAN	GROU_DROME
TLE2	TLE2_HUMAN	GROU_DROME
TLE3	TLE3_HUMAN	GROU_DROME
TLE4	TLE4_HUMAN	GROU_DROME
WDFY1	WDFY1_HUMAN	Q9VKW1_DROME
WDFY2	WDFY2_HUMAN	Q9VKW1_DROME
WDR16	WDR16_HUMAN	Q9VS00_DROME
WDR19	WDR19_HUMAN	A1ZBM3_DROME
WDR35	WDR35_HUMAN	Q9W097_DROME
WDR37	WDR37_HUMAN	Q9VE73_DROME
WDR63	WDR63_HUMAN	Q9VS90_DROME
WDR65	WDR65_HUMAN	Q9W235_DROME
WDR92	WDR92_HUMAN	Q9VVM7_DROME
WDR96	WDR96_HUMAN	Q9VU57_DROME
ATG16L2	A16L2_HUMAN		Q6NNP0_ARATH
DCAF4L1	DC4L1_HUMAN		F4KGZ4_ARATH
DCAF4L2	DC4L2_HUMAN		F4KGZ4_ARATH
DCAF4	DCAF4_HUMAN		F4KGZ4_ARATH
DDB2	DDB2_HUMAN		DDB2_ARATH
DTL	DTL_HUMAN		Q94C55_ARATH
ERCC8	ERCC8_HUMAN		F4HUT3_ARATH,F4HQX6_ARATH
NEDD1	NEDD1_HUMAN		B3H5K9_ARATH
RFWD2	RFWD2_HUMAN		COP1_ARATH
TBL2	TBL2_HUMAN		Q93ZN5_ARATH
GTF3C2	TF3C2_HUMAN		F4HP69_ARATH
WDR13	WDR13_HUMAN		Q0V845_ARATH
WDR25	WDR25_HUMAN		F4K0D3_ARATH
WDR47	WDR47_HUMAN		TPR2_ARATH,TPR3_ARATH,TPL_ARATH,TPR1_ARATH,TPR4_ARATH,Q0WVR3_ARATH
WDR53	WDR53_HUMAN		F4KEM4_ARATH
WDR62	WDR62_HUMAN		Q9SS79_ARATH
WDR72	WDR72_HUMAN		Q9SUT4_ARATH
WRAP73	WRP73_HUMAN		Q5PP39_ARATH
CORO2A	COR2A_HUMAN			CORO_YEAST
CORO2B	COR2B_HUMAN			CORO_YEAST
PAAF1	PAAF1_HUMAN			RPN14_YEAST
AHI1	AHI1_HUMAN
CDC20B	CD20B_HUMAN
CDRT1	CDRT1_HUMAN
COPB2	COPB2_HUMAN
DCAF10	DCA10_HUMAN
DCAF5	DCAF5_HUMAN
DENND3	DEND3_HUMAN
EML5	EMAL5_HUMAN
EML6	EMAL6_HUMAN
NSMAF	FAN_HUMAN
FBXW10	FBW10_HUMAN
FBXW12	FBW12_HUMAN
FBXW2	FBXW2_HUMAN
FBXW8	FBXW8_HUMAN
FBXW9	FBXW9_HUMAN
HERC1	HERC1_HUMAN
HPS5	HPS5_HUMAN
KIAA1875	K1875_HUMAN
LRWD1	LRWD1_HUMAN
MAPKBP1	MABP1_HUMAN
NBEAL1	NBEL1_HUMAN
NBEAL2	NBEL2_HUMAN
NWD1	NWD1_HUMAN
PALB2	PALB2_HUMAN
SPAG16	SPG16_HUMAN
TAF5L	TAF5L_HUMAN
TECPR2	TCPR2_HUMAN
TEP1	TEP1_HUMAN
TLE6	TLE6_HUMAN
TRAF7	TRAF7_HUMAN
WDR17	WDR17_HUMAN
WDR27	WDR27_HUMAN
WDR31	WDR31_HUMAN
WDR33	WDR33_HUMAN
WDR34	WDR34_HUMAN
WDR38	WDR38_HUMAN
WDR41	WDR41_HUMAN
WDR49	WDR49_HUMAN
WDR52	WDR52_HUMAN
WDR54	WDR54_HUMAN
WDR60	WDR60_HUMAN
WDR64	WDR64_HUMAN
WDR66	WDR66_HUMAN
WDR73	WDR73_HUMAN
WDR78	WDR78_HUMAN
WDR86	WDR86_HUMAN
WDR87	WDR87_HUMAN
WDR88	WDR88_HUMAN
WDR90	WDR90_HUMAN
WDR91	WDR91_HUMAN
WSB1	WSB1_HUMAN
WSB2	WSB2_HUMAN
WDSUB1	WSDU1_HUMAN
ZNF106	ZN106_HUMAN
	blue shading covers the hsWD40 genes under "+++" phylogenetic pattern
	green shading covers the hsWD40 genes under "++-" phylogenetic pattern
	red shading covers the hsWD40 genes under "+--" phylogenetic pattern
	orange shading covers the hsWD40 genes under "---" phylogenetic pattern

## Sheet: Supp_Table_S9
hsWD40 protein ID	Gene symbol	Colon	Kidney	Liver	Pancreas	Lung	Prostate	Brain	Stomach	Spleen	Lymphnode	Appendix	Smallintestine	Adrenal	Duodenum	Fat	Endometrium	Placenta	Testis	Gallbladder	Urinarybladder	Thyroid	Esophagus	Heart	Skin	Ovary	Bonemarrow	Salivarygland
2ABB_HUMAN	PPP2R2B	1.30478	5.99554	0.45123	0.47198	2.47989	2.22708	84.9338	1.32167	2.57248	3.1216	2.5077	2.06242	13.0112	1.45511	1.97679	1.23451	5.19186	23.552	2.60944	16.6912	2.48327	3.65573	3.54023	2.50421	0.571675	1.13489	1.18297
2ABG_HUMAN	PPP2R2C	0.667454	0.276687	0.0598	0.489915	0.09201	5.62437	84.2166	1.16775	0.501923	0.363804	0.787257	1.28051	6.48659	0.532825	0.71205	30.8316	0.31832	7.17297	0.52128	0.75618	0.151833	30.1585	0.942982	31.2057	0.49642	0.07629	0.267963
CAF1B_HUMAN	CHAF1B	3.2958	2.30549	0.78323	2.90842	2.724	4.342	3.1155	2.23284	1.57661	10.5488	4.86593	3.98921	0.950577	2.36139	1.55503	2.74809	2.26993	7.69674	1.93456	2.2354	1.69895	3.48837	0.738615	19.0156	2.56984	14.9629	2.8577
CD20B_HUMAN	CDC20B	0.018742	0.94396	0.01289	0	0.343986	0.05747	0.01674	0	0.0131425	0.008504	0.07047	0.0246825	0	0	0	0.97621	0.012425	1.96351	0.0176333	0.02655	0.0517775	0	0	0.01565	0	0.010505	0.01071
CDC20_HUMAN	CDC20	8.65137	0.798887	0.878387	0.12475	1.05337	0.505787	1.09353	6.2001	3.43406	21.3187	13.9265	8.67506	0.193673	10.1351	1.32982	2.44056	9.43501	30.309	0.922123	4.47645	1.68891	7.38097	0.374725	6.88533	0.129935	24.4322	1.12547
CDRT1_HUMAN	CDRT1	0.699218	0.159397	0.260827	0.41836	0.7713	0.637792	0.390523	2.29808	0.44619	1.30536	0.685763	1.09871	1.9158	3.60142	0.493387	0.308907	1.11044	9.34145	0.86136	1.47334	0.47593	4.8722	0.433937	4.70237	0.21053	0.104945	0.290323
COR2A_HUMAN	CORO2A	17.5304	0.989023	0.954787	0.13796	7.23541	13.2738	1.39413	10.6802	2.09825	2.76354	5.11576	30.9823	1.81489	30.0142	0.929553	1.86242	2.28004	10.9056	19.9591	14.7658	1.40336	11.1422	0.199075	7.75053	0.16149	8.10742	1.13086
COR2B_HUMAN	CORO2B	1.24165	4.36557	0.61964	0.743895	4.90698	1.75716	39.3527	0.800363	2.55702	1.81284	2.05311	1.79942	2.82729	1.07003	8.5445	6.56818	2.7597	1.32825	4.99448	1.93713	2.69065	1.4164	4.45844	3.58076	14.6266	0.417787	1.45953
CORO6_HUMAN	CORO6	1.2944	0.756065	0.216823	0.76022	4.5815	15.4808	8.94437	1.12255	1.51627	1.86397	2.02184	3.13087	3.12426	2.71021	11.6663	7.10005	42.7955	2.07584	6.88939	6.29667	38.695	17.3686	63.0562	5.85363	1.34797	0.60751	2.1337
DAW1_HUMAN	DAW1	0.020016	0.126268	0.0381633	0	3.10811	0.110242	0.513967	0.0384133	0	0	0.05095	0.01687	0	0	0.149117	0.05367	0.496843	48.6814	0.01603	0.20878	0.06348	0	0.05827	0.333257	0	0.0403375	0
DC121_HUMAN	DCAF12L1	0.016542	1.23255	0	0.036695	0.003606	0.107255	0	0.349253	0.978518	0.0135	0.01205	0.0152425	0.139903	0	0.0294833	0.35781	0	7.0162	1.39098	0.044465	0.204148	0.00975	0.00427	0.00562333	0.729975	0	0.00829
DC122_HUMAN	DCAF12L2	0.06241	0.0935325	0	0.04457	0.03606	1.62504	0.812263	0.0293067	0.012495	0.108634	0.02658	0.100818	0.940283	0	0.218877	1.26196	0	5.94171	0.19088	0.21859	0.0594625	0.147857	0.0552375	0.03701	1.54834	0	0.221927
DC1I1_HUMAN	DYNC1I1	1.08313	1.96262	0.123413	1.32201	1.14128	7.43735	61.9486	1.08907	0.86149	0.711846	2.12882	1.36104	15.5849	0.979725	1.64868	2.0889	0.858803	2.41576	3.18334	6.27903	3.00366	4.62887	19.7243	1.27618	8.93014	0.0836825	1.03176
DC4L1_HUMAN	DCAF4L1	0.094474	0.128188	0.0363133	0.0115	0.067352	0.093255	0.04926	0.03484	0.117145	0.123154	0.22199	0.0897375	0.121547	0.03869	0.07765	0.06352	0.0639125	27.1659	0.07492	0.09013	0.0592975	0.05328	0.147152	0.211433	0.05682	0.0656875	0.04485
DC4L2_HUMAN	DCAF4L2	0	0	0	0	0	0	0	0.01617	0.0154975	0	0.01223	0.021885	0	0	0	0	0	22.7376	0	0	0	0	0	0	0	0	0
DC8L1_HUMAN	DCAF8L1	0.006898	0	0	0	0	0	0.0130467	0	0	0.003138	0	0.006925	0	0	0	0	0.0045025	1.10122	0	0	0	0	0	0	0	0	0
DC8L2_HUMAN	DCAF8L2	0	0	0	0	0	0	0.0925333	0	0	0	0	0	0	0	0	0	0	26.9186	0	0	0	0	0	0	0.172865	0	0
DNAI1_HUMAN	DNAI1	0.203518	0.752912	0.0478167	0.487305	8.83262	0.264582	0.69087	0.356553	0	0	0.0703167	0.053805	1.09895	0.10975	0.0258167	3.6986	0.45044	35.0381	3.33347	0	0.14449	0	0.181448	0.0373533	0.07069	0.018345	0.173183
DNAI2_HUMAN	DNAI2	0.071072	0	0.0172333	0	4.51387	0.02602	0.09643	0.12958	0.322277	0.098502	0.12178	0.0726525	0	0.068005	0	0.694383	0.0533025	21.1851	0.175843	0.154855	0.020905	0.0289067	0	0.0117	0	0.106065	0
DTL_HUMAN	DTL	4.18056	0.408098	2.11828	0.276885	3.13859	0.64783	1.00658	2.35627	4.79118	6.97904	6.48012	4.06558	0.2529	2.98316	1.58233	1.68076	6.20424	18.2561	1.55537	2.63658	0.94626	2.83462	0.46773	2.25769	0.16201	20.8707	0.28451
EMAL1_HUMAN	EML1	10.9446	11.1687	4.5258	5.86405	17.4712	10.1854	14.9079	9.41582	4.71678	4.5773	14.5539	8.10833	8.43312	7.98773	14.1157	21.9455	26.2545	11.307	22.7983	23.0188	18.8006	26.7581	15.7081	7.70236	4.62119	0.179528	3.78985
EMAL5_HUMAN	EML5	2.04287	2.6614	1.49643	1.35986	2.17969	7.8696	3.20774	1.63833	1.77894	1.58827	1.69891	1.63477	8.92793	1.5333	1.33498	2.50343	0.82802	3.99718	1.77429	1.25615	4.5454	1.56629	0.92021	1.95381	28.9318	0.762672	1.40245
EMAL6_HUMAN	EML6	1.78487	2.15163	0.506753	0.48397	1.00781	1.21196	3.05737	0.944087	3.84594	11.4702	5.97901	1.30122	4.46327	1.1422	0.783137	0.50886	3.37271	5.93559	1.04424	2.50066	4.48723	1.6127	0.272772	1.80436	0.392855	0.581697	0.35738
FBW10_HUMAN	FBXW10	0.025238	0.2619	0.07142	0.034985	0.229164	0.073095	0.09135	0.253217	0.0291575	0.121736	0.05385	0.039715	0.26331	0.145	0.19877	0.147367	0.104343	11.2531	0.397363	0.19477	0.36867	0.29905	0.0304375	0.149667	0.128065	0.00128	0.133183
FBW12_HUMAN	FBXW12	0.011282	0.0942575	0.0108433	3.21836	0.028256	0.0138825	0.3024	0.0527133	0.0819725	0.012586	0.04242	0.0439425	0	0.028675	0	0.0335333	0	0.560497	0	0.034925	0.0994	0.01189	0	0.03124	0	0.016255	0.03176
GBB3_HUMAN	GNB3	1.18256	1.27723	0.474543	0.86745	2.29749	4.36947	3.49067	1.97347	1.07879	2.60596	2.33603	1.69844	2.89992	2.59491	1.46809	4.53237	1.51074	1.95316	3.10352	2.59409	1.73229	1.05986	8.01727	2.21265	8.0072	0.979985	3.66241
GNB1L_HUMAN	GNB1L	2.14108	1.51371	0.819867	1.58089	1.64683	1.58127	2.12482	1.79736	3.52446	2.18595	2.94869	1.84203	0.640507	3.20697	1.64575	1.87622	1.785	1.77166	1.16068	1.43687	0.651018	0.959963	0.621865	2.11442	1.19108	1.01567	1.82304
K1875_HUMAN	KIAA1875	0.247264	0.45007	0.243053	0.382615	0.439246	0.943623	1.2525	0.657343	0.872465	1.10976	0.693323	0.770955	0.60241	0.97739	0.452547	0.592067	0.28684	9.97504	0.91802	0.45969	1.21467	0.387653	0.351165	1.28775	0.31204	0.731065	1.61739
KI21A_HUMAN	KIF21A	15.3731	24.9998	17.8523	7.81102	8.83859	12.3032	48.6336	12.716	10.1986	3.34994	6.45955	13.3483	15.9755	10.2532	5.73362	20.5592	7.94257	14.7806	10.5781	8.03427	10.3457	26.9961	21.5257	11.9997	4.77165	0.73701	21.311
KI21B_HUMAN	KIF21B	2.747	0.396402	0.496177	0.453135	4.45263	0.628073	18.1511	3.23627	13.872	16.1234	10.8352	3.33003	1.10865	1.70504	0.86293	1.34024	1.37967	15.2974	2.9729	4.38739	0.534425	1.06726	0.80105	0.90416	1.12989	26.449	1.53035
NBEA_HUMAN	NBEA	2.38528	3.69657	0.556103	1.78682	2.00174	6.71045	18.7031	1.94662	2.94445	1.59008	1.49998	1.21561	7.94174	1.31404	2.34242	5.10823	0.65522	3.88884	3.72511	3.00466	5.80736	4.2576	6.6665	0.55307	5.55159	0.407048	3.4144
NWD1_HUMAN	NWD1	0.59645	0.17601	0	0.6935	1.67657	6.91144	2.68296	0.954023	0.0120425	0.019662	0.0119433	0.0143575	0.0317533	0.07907	0.0119967	0.26336	0.016295	1.66948	0.10368	0.140305	0.988695	0.20971	0.021525	0.0278033	0.029875	0.0209175	0.930463
NWD2_HUMAN	NWD2	0.27966	0.0026325	0.0411533	0.058205	0	0	4.11229	0.0332767	0	0	0.0140833	0.0228775	0.0336067	0.00689	0.3859	0	0.0069625	0.110371	0.0297667	0.055795	0.913215	0.0119133	0.00624	0.148923	0	0.0016	0.04601
POC1A_HUMAN	POC1A	4.52276	1.03009	2.18822	0.221245	1.29161	0.884533	1.78643	2.57998	1.36731	5.17879	4.56572	3.55658	1.88806	4.14213	0.80619	1.28766	4.83209	13.1133	1.145	2.73061	1.01963	2.8795	0.76213	2.19268	0.55717	6.96433	0.718863
STB5L_HUMAN	STXBP5L	0.248622	0.026765	0.00757333	0.125825	0.004242	1.54699	10.2676	0.64185	0.01528	0.029234	0.0527633	0.190675	2.20464	0.311185	0.03068	1.01496	0.048925	2.46836	0.03027	0.129765	9.55175	0.0907433	0.0036725	0.0237	9.75216	0.0161625	0.12282
TAF5_HUMAN	TAF5	3.58871	1.34959	1.49745	0.964745	1.75521	1.68077	1.63589	1.4817	2.80958	4.36882	2.70979	2.10808	1.88497	2.50444	1.75517	2.43987	2.84641	11.4306	1.71127	2.39484	1.79794	2.56019	1.07885	2.08815	2.58806	2.58518	1.36989
TBL1Y_HUMAN	TBL1Y	0.064516	0.241725	0.08931	0.152375	0.031534	1.6145	0.01564	0.0130467	0.01655	0.026268	0.0181367	0.024145	4.67e-05	0.030575	0.0201367	0	0.0698875	0.290753	0.126707	0.171515	0	0.324027	0	0.0183767	0	0.0059975	0.34809
TLE2_HUMAN	TLE2	13.4783	17.7983	5.08193	16.0721	36.798	30.7301	9.41817	14.4129	28.0691	8.02167	9.47895	8.16138	21.236	15.1285	30.1787	37.9338	14.6297	18.0841	17.9001	28.0663	37.335	15.5167	30.0342	12.975	14.7384	0.999058	79.206
TLE6_HUMAN	TLE6	1.66842	1.31787	1.60572	1.31252	4.53599	2.21714	1.07861	1.98408	1.69372	1.68911	0.606513	0.603535	1.10486	0.97868	1.02847	1.78838	9.24524	4.80797	0.71951	2.63103	9.56357	0.913633	1.20273	0.43487	0.472905	0.150913	4.37918
WDHD1_HUMAN	WDHD1	3.85742	1.69917	1.66231	0.69992	2.38794	1.21727	1.79299	2.38183	2.26038	7.19414	6.55209	2.7354	1.45772	2.29831	1.31072	3.06515	3.6143	7.53534	1.6907	3.21083	1.13771	3.30024	1.24107	3.12609	1.49663	5.3902	0.52943
WDR16_HUMAN	CFAP52/WDR16	0.490144	0.102068	0.0515133	0	8.64396	0.183257	1.41704	0.0769933	0	0	0.0224967	0.257835	0.543423	0	0.0869767	1.41629	0.274442	15.7305	0.401577	0	0.242225	0.0280067	0.121375	0.0109	0.41036	0.0080875	0.17967
WDR17_HUMAN	WDR17	0.93779	3.1576	0.220513	1.12363	2.10859	1.49885	13.6408	1.49498	1.4362	1.09122	1.16962	0.91038	3.46552	0.95471	0.625953	2.09546	0.100965	2.6985	1.83027	1.20544	6.34815	1.24174	0.502683	0.317593	1.76999	0.575002	0.58536
WDR31_HUMAN	WDR31	1.56071	4.37913	1.03475	1.06339	2.32914	2.2047	2.91554	1.14094	0.419215	0.39714	0.682577	0.618455	4.02276	0.978645	1.41758	2.04128	0.752962	7.90806	1.73829	1.44864	5.6723	1.76593	5.01563	1.18795	2.45571	0.563043	3.73484
WDR38_HUMAN	WDR38	0	0	0	0	4.15142	0.0652325	0.0973233	0	0.0474375	0.01268	0.0332067	0	0	0	0.02759	0.849353	0	3.43837	0.0238833	0	0.118755	0	0.112833	0.06599	0.02518	0	0.0357833
WDR49_HUMAN	WDR49	0.257452	0.609475	0.0711367	0.266625	2.27775	0.371897	3.10069	0.233817	0.497617	0.360482	0.217427	3.54184	0.121237	1.09716	0.171847	0.284377	0.08576	0.711211	0.289807	0.759785	0.13182	1.0644	0.736027	0	0.292625	1.14688	0.0445867
WDR5B_HUMAN	WDR5B	2.35824	3.01879	1.70389	1.58159	3.11852	4.2958	2.57609	4.23601	4.74612	5.32416	3.62059	2.94881	3.03977	2.93818	2.69286	3.26392	2.48925	3.33098	2.43172	3.86637	6.69904	2.36127	2.36028	2.93851	4.29419	0.993603	3.61107
WDR62_HUMAN	WDR62	1.01915	0.25077	0.321317	0.09479	0.539374	0.688028	0.47154	0.983427	1.28054	3.27159	2.19374	1.02286	0.15216	1.08069	0.3548	1.12021	0.909168	54.1332	0.291807	0.653365	0.302453	2.01843	6.71915	2.26622	0.174545	7.77271	0.555547
WDR63_HUMAN	WDR63	1.0257	0.560118	0.20628	0.317175	2.07301	0.21881	0.21404	0.131707	0.12537	0.336428	0.343043	0.073865	17.7554	0.11112	0.16716	0.60933	0.41745	16.2351	0.710427	0.506365	0.84773	0.537817	0.505355	1.44794	0.089655	0.055145	1.06936
WDR64_HUMAN	WDR64	0.201598	0.06472	0.131833	0	0.102406	0.166985	0.00625333	0.231283	0.181652	0.289908	0.28473	0.187765	0.162017	0.033645	0.00796667	0.04321	0.333865	5.73183	0.145183	0.175185	0.020925	0.118073	0.131527	0.0204567	0.377045	0.0198725	0.0867267
WDR65_HUMAN	CFAP57/WDR65	0.108418	1.47391	3.54828	0.25583	3.01716	0.460753	0.534687	0.101813	0.0469425	0.109926	0.05504	0.289523	0.30742	0.04748	0.153427	0.47853	0.300625	18.0615	0.443747	0.449875	1.20623	0.233383	0.151415	0.368487	0.09271	0.04403	0.0660267
WDR66_HUMAN	WDR66	0.177836	3.37807	1.97107	1.88973	4.90842	0.674403	1.32388	0.80894	2.01258	1.78232	0.748183	0.27199	2.24071	0.215635	1.90886	2.83557	1.11966	17.7351	1.97958	1.14631	6.37348	0.568683	1.89314	1.52826	2.20325	0.251767	0.934373
WDR72_HUMAN	WDR72	0.767606	77.7187	19.1358	1.6468	0.625304	0.0963075	0.113077	0.555507	0.0091925	0.02471	0.180727	1.00155	0.0229767	3.01216	0.136167	1.47298	0.19861	0.64303	5.08665	5.61967	53.2502	0.459787	0.0571825	1.98896	0.13191	0	14.0057
WDR76_HUMAN	WDR76	4.05542	1.23484	1.63691	1.29872	2.21853	1.78324	1.53627	2.88993	3.45847	17.9091	9.12939	3.10104	1.09782	2.51539	2.32239	2.97416	4.39021	5.64009	2.05933	3.91924	2.71891	4.50908	0.830527	3.59845	2.31542	9.87729	1.83152
WDR78_HUMAN	WDR78	5.33116	4.58648	0.92946	0.80189	4.95996	3.37929	1.96811	1.28814	0.989325	1.2434	0.66734	0.64846	1.91149	0.90604	1.60485	2.43772	1.37383	30.3865	3.10221	1.21879	5.6809	0.897477	1.39991	1.21508	2.95812	0.19769	0.94706
WDR86_HUMAN	WDR86	1.06545	1.88748	0.48112	0.543585	1.84841	2.26917	3.08004	0.701213	18.4072	2.25515	0.820417	1.56126	0.997377	1.05021	8.13272	11.2285	5.13215	0.881623	1.65896	1.30902	13.2449	0.408987	0.225675	0.580617	1.26324	0.519508	1.4167
WDR87_HUMAN	WDR87	0.002612	0	0	0	0.002864	0.0078475	0.02569	0	0.0159	0.046902	0.0252067	0.0025875	0	0	0	0.00217	0.035955	15.0568	0	0.00383	0.107067	0.0402467	0.00372	0.0250133	0	0	0.00745
WDR88_HUMAN	WDR88	0.187466	0.151528	0.07561	0.078295	0.156532	0.2042	0.210383	0.132097	0.248693	0.204704	0.269453	0.142538	0.159597	0.19414	0.0557033	0.219777	0.0958525	5.86815	0.0918833	0.07438	0.17223	0.148417	0.114825	0.0746633	0.261285	0.145465	0.0795467
WDR96_HUMAN	CFAP43/WDR96	0.213962	1.87814	0.364263	0.67605	10.1623	1.12766	1.07256	0.530057	0.336518	0.413012	0.46152	0.409363	0.82953	0.17788	0.06458	1.76931	0.338902	49.3278	1.00659	0.339145	3.17607	0.20173	0.104067	0.666297	1.01693	0.128422	0.575983
AAAS_HUMAN	AAAS	20.8823	27.3351	14.5886	17.8515	28.0074	29.8334	21.0762	27.0208	39.2679	37.3993	31.0965	25.4435	40.8633	26.7349	27.5653	34.9898	29.1318	44.2141	30.8752	28.5216	34.5298	27.0635	29.7218	38.2594	38.1101	22.62	32.897
AAMP_HUMAN	AAMP	60.1111	62.3466	40.9486	40.2312	46.8188	59.8675	50.3768	74.7708	46.9825	51.7573	44.9961	54.8443	51.0644	53.1587	60.155	52.5067	55.5802	49.4398	55.4356	56.4918	71.3959	51.4073	51.0508	53.3773	78.6321	25.2704	57.6074
ARC1A_HUMAN	ARPC1A	66.6404	39.338	25.6294	22.5923	51.5472	42.2219	47.7576	83.3969	43.1029	37.6682	38.2994	68.9815	53.046	72.8799	57.272	49.2341	52.9789	43.9032	49.3122	55.3432	74.1976	70.3472	83.0545	67.7615	69.9159	25.8709	42.2112
ARC1B_HUMAN	ARPC1B	82.0012	29.8039	28.3446	15.8603	101.804	30.4043	13.1303	60.2903	181.094	188.804	149.885	92.6255	36.5923	93.0756	53.7895	47.4547	83.4844	22.7599	59.7259	76.1947	38.4598	25.2152	20.9609	19.804	16.8532	127.778	25.7283
BUB3_HUMAN	BUB3	45.3874	31.5314	22.5247	14.0862	35.2645	40.5737	32.5304	39.1249	56.9333	107.196	70.8938	49.6402	61.3975	44.2334	29.6433	47.0403	44.9817	61.1096	41.3546	59.5816	43.9114	50.7937	24.748	47.4983	46.0894	62.7378	29.1396
CIAO1_HUMAN	CIAO1	28.2366	40.9993	24.9808	15.2012	31.1429	27.2389	36.1613	29.8359	38.1938	39.1457	33.7187	32.0045	43.5347	33.6923	29.9075	30.4865	33.2995	26.1668	29.8376	34.9414	35.9542	27.3668	36.7933	28.9465	32.1773	21.535	31.1286
COPA_HUMAN	COPA	60.325	52.1395	35.81	24.2937	43.6982	52.3353	52.5972	57.1165	42.1355	42.2612	55.2474	59.0857	45.1804	57.7296	42.0246	53.9453	54.1262	38.3928	54.0309	57.8317	75.4908	44.2323	49.5273	40.4048	53.6992	28.306	47.3668
COPB2_HUMAN	COPB2	66.8369	47.8633	39.5668	47.4989	46.4806	73.3043	39.3533	62.2893	39.9394	49.308	59.6094	58.2559	63.4631	60.6532	36.7011	60.3327	62.6308	41.598	59.8921	65.4962	71.3123	57.8456	43.9614	36.5053	40.7563	17.2607	59.9511
COR1B_HUMAN	CORO1B	58.9349	32.8772	19.3791	26.4417	39.2081	63.9487	19.2673	59.1542	65.5051	36.7959	42.5973	56.5769	31.7662	62.4365	31.3432	44.0015	47.6105	13.7426	49.2178	58.1183	49.398	45.8884	16.7066	24.4098	35.0258	13.7566	53.895
COR1C_HUMAN	CORO1C	37.1213	22.0057	36.5748	11.0931	60.487	32.8458	44.8107	29.9668	25.664	31.7562	52.5769	27.8349	33.9481	27.2529	41.337	68.9477	44.0649	26.9377	58.1952	63.2337	16.2699	61.1341	23.8943	30.54	24.3808	32.4754	17.5405
DCA11_HUMAN	DCAF11	41.8172	57.5846	84.2021	43.2863	34.8774	39.6427	29.5289	40.8409	40.9035	40.192	37.5147	74.8675	50.0291	78.7177	22.3739	26.747	24.9118	26.7281	34.5272	37.2086	58.7294	44.9577	42.2778	28.3188	36.8913	65.0828	55.801
DCAF5_HUMAN	DCAF5	17.0387	20.7219	14.0245	10.9765	25.3955	21.7818	17.7368	20.3342	27.9031	25.8937	23.9375	19.469	19.5794	18.6121	22.8601	26.7948	23.5208	65.2631	27.3744	28.6693	27.8731	29.206	24.6858	23.667	25.7791	17.4101	20.425
DCAF8_HUMAN	DCAF8	53.0329	74.5861	73.9159	51.8852	81.9628	77.1682	76.6442	70.8016	102.347	89.9197	75.7789	70.5821	81.6744	72.6256	81.1718	82.6703	63.3556	72.621	84.3198	62.805	115.532	65.8924	87.6424	91.4187	84.1226	58.6112	70.2937
DDB1_HUMAN	DDB1	51.7197	61.0188	39.5677	24.7369	45.7669	57.4783	65.3968	46.7799	48.6292	60.0647	48.1956	47.7571	176.24	50.2318	43.2855	52.1888	132.668	87.3336	46.2153	56.0632	68.6391	47.2606	53.88	70.2296	86.6412	52.6493	49.7135
EIF2A_HUMAN	EIF2A	55.2966	52.3474	41.1546	47.2958	49.5467	56.3807	37.9684	60.991	50.4853	75.3994	58.8878	54.3838	64.5989	67.2695	47.7887	59.5114	50.7486	28.3354	58.929	70.7425	95.3642	61.3859	57.6435	71.8441	83.0187	66.2444	62.3781
EIF3B_HUMAN	EIF3B	45.4566	42.1912	31.8167	39.3516	42.9524	48.6506	34.5018	50.489	56.5829	68.708	61.0071	40.8723	44.0343	46.3221	43.9676	52.7333	54.2444	72.3467	46.4422	52.2047	42.9714	58.4593	34.5947	72.7078	53.4753	106.239	55.4443
EIF3I_HUMAN	EIF3I	86.0945	73.7443	68.2852	55.1058	71.0641	90.8982	52.3041	77.0428	71.1209	112.604	99.7882	72.2053	106.339	79.02	67.0516	81.872	100.636	56.5108	92.0877	111.43	121.561	114.454	83.7942	88.4428	131.61	95.4233	87.5128
ELP2_HUMAN	ELP2	22.6235	23.239	32.1505	17.2101	27.0613	37.8925	22.0647	24.8412	29.6262	33.7285	27.5176	21.7815	30.0837	21.4762	27.3735	41.0719	28.7608	34.2456	28.8629	32.5072	33.4223	22.9404	27.1709	35.9422	56.6801	32.697	24.1753
FBXW2_HUMAN	FBXW2	19.5629	19.2973	15.1836	10.5285	26.7689	21.5211	14.8981	20.5762	26.1117	25.2658	24.7645	16.2304	21.2546	17.6571	24.7355	21.9938	17.8804	25.165	20.1414	28.1148	23.3611	25.9427	22.7546	20.4837	16.9248	30.7401	14.0867
FBXW4_HUMAN	FBXW4	18.8197	28.8696	15.4291	21.6677	37.8973	28.546	19.0854	25.2055	20.3067	23.5671	14.65	17.9812	18.8686	17.3776	28.2859	19.5406	19.9263	19.7587	21.6001	23.0906	35.6776	45.3271	37.8606	41.3759	23.9083	12.1586	36.8528
FBXW5_HUMAN	FBXW5	49.4623	31.4664	29.7009	23.8268	28.4233	36.8053	17.9909	39.9818	42.6785	30.5484	27.8105	40.9695	23.9809	44.3672	48.1477	22.799	25.682	122.872	21.851	25.9678	19.5397	31.5896	47.0726	31.2487	19.1373	29.1757	44.1512
FZR_HUMAN	FZR1	15.4806	14.4903	11.8091	12.0183	16.101	16.9516	19.3801	18.9669	19.828	17.4167	16.7121	18.3453	22.0581	22.6322	11.9996	19.6751	20.7409	40.4488	17.0702	17.8512	17.5969	23.2147	12.6686	17.3959	23.9434	38.3353	16.1074
GBB1_HUMAN	GNB1	125.754	115.889	63.4932	59.1388	153.726	103.903	218.128	113.697	129.749	160.184	145.105	167.928	111.852	145.519	121.602	137.589	150.542	122.395	136.771	167.755	142.228	135.459	108.343	91.4781	143.13	103.588	98.6736
GBB2_HUMAN	GNB2	96.9886	82.2146	56.0053	59.7959	123.12	127.126	71.6087	114.339	131.044	103.646	108.263	92.1671	101.421	78.2659	96.3783	102.289	112.782	77.61	109.931	114.827	99.79	170.836	80.5596	148.185	113.814	125.466	102.235
GBLP_HUMAN	GNB2L1	686.933	570.872	480.219	942.66	688.369	766.811	264.323	716.811	868.191	1353.06	821.994	830.359	747.781	776.419	511.095	1020.02	883.927	349.708	889.418	1174.59	1005.33	1066.23	669.098	1209.14	2390.93	1140.14	1152.21
LIS1_HUMAN	PAFAH1B1	44.3567	43.0224	22.6145	18.3717	47.0088	36.7193	107.039	43.7567	39.0215	42.2606	42.5236	45.1103	40.2408	42.1338	40.852	47.6043	39.416	130.182	41.4628	42.6105	52.4483	44.1692	43.9772	49.9353	39.6407	30.4847	28.5996
NBEL1_HUMAN	NBEAL1	42.7134	27.3565	26.3904	32.2266	26.8193	37.8794	10.8394	40.0646	33.8737	52.9111	33.3927	34.1217	31.5407	33.7619	29.1812	42.0984	28.3672	16.6669	34.5914	54.4066	50.6462	48.3984	23.3255	43.8058	74.98	43.7189	46.2634
PAN2_HUMAN	PAN2	23.9479	33.311	23.8664	20.9977	37.9781	34.6355	25.5029	40.9303	60.8639	52.5009	38.9164	42.4969	40.7285	47.6735	28.9417	44.7594	25.4094	56.483	33.1327	27.9764	70.9989	21.7286	22.9766	49.4901	57.2197	29.6623	35.1193
PLRG1_HUMAN	PLRG1	28.2137	28.7867	23.3116	13.2346	27.9704	30.7288	29.5419	30.4472	32.1516	43.2651	34.4111	31.2152	28.6853	31.6093	25.9508	39.2004	30.0497	24.9381	31.308	35.2021	42.6809	38.5105	24.6939	28.7239	35.2987	20.7891	24.1659
PREB_HUMAN	PREB	24.4077	23.8283	24.0046	19.373	23.4197	28.7321	19.2644	25.8777	30.7123	38.0197	31.5263	26.1149	26.7089	27.103	31.021	32.5641	25.8755	30.3751	30.7572	34.9585	29.0704	25.3921	31.3575	22.0237	47.5694	11.4453	51.1315
PRP19_HUMAN	PRPF19	42.1582	29.1727	27.8664	25.8165	32.3363	55.9704	63.8753	38.1088	46.0181	61.1409	50.5108	38.8689	51.7419	36.4703	26.174	48.8693	45.2466	29.218	33.902	45.3161	46.3273	49.294	25.6261	57.6644	66.0517	43.3095	38.6611
PWP1_HUMAN	PWP1	19.38	21.5836	15.589	12.3728	19.8873	21.3281	23.2134	18.8103	19.1731	29.9859	26.4574	16.5932	20.694	13.8809	20.7618	26.5186	23.2319	28.3846	21.3458	26.3871	25.06	26.9206	14.4046	19.5227	26.3058	18.9644	18.1621
RBBP4_HUMAN	RBBP4	33.2359	28.0149	19.5678	13.6676	24.1495	30.2758	25.4215	31.8804	30.8617	57.0014	35.521	26.9155	33.3435	27.3175	24.486	37.6312	28.0299	64.8732	25.0474	32.687	37.1369	21.8335	21.912	22.6496	30.541	22.1531	26.234
RBBP7_HUMAN	RBBP7	74.301	65.1354	38.4477	28.4213	48.3598	93.3719	56.7247	69.0617	64.3319	104.805	71.2747	59.3014	343.576	62.3835	61.2086	102.224	100.244	123.847	62.4003	66.7694	61.4619	69.0291	74.7041	80.5267	115.63	74.2355	54.0945
SC31A_HUMAN	SEC31A	72.5328	74.6914	78.3065	77.8797	64.6496	83.6381	34.9758	83.8922	54.4696	51.6972	60.8987	82.7207	77.5859	91.0293	54.8645	91.0233	97.1448	57.588	98.9212	88.1263	107.427	68.3969	71.36	67.9834	119.823	48.5059	85.7486
SCAP_HUMAN	SCAP	29.3771	22.6366	19.1332	13.8677	19.8029	19.2384	22.5256	24.2023	30.4366	19.3952	18.2843	20.0786	48.9121	26.9234	17.8915	24.6811	20.5112	39.501	16.5633	20.4966	21.4734	20.5371	12.8533	34.8558	24.799	11.9614	20.4985
SEC13_HUMAN	SEC13	55.3199	50.7407	37.1532	38.2426	46.5715	51.901	31.0538	59.7911	42.3188	54.7762	61.9516	81.0093	49.5579	94.079	36.2327	57.4374	71.282	42.9889	51.6802	63.9146	57.6726	53.3497	50.0031	40.4496	46.8326	49.6099	72.5383
STRAP_HUMAN	STRAP	60.2415	77.2549	56.4309	36.7124	47.9996	51.1666	81.4242	48.2019	38.2889	55.7393	60.7148	44.4679	94.7612	45.1189	68.3738	68.0542	59.5479	65.3605	54.1776	62.056	87.0232	69.3443	83.3336	43.9193	41.944	78.7913	43.1313
TRAF7_HUMAN	TRAF7	27.6773	17.639	11.7547	12.5344	20.9355	14.8603	12.7594	27.4236	24.3899	22.2572	24.1597	28.8344	13.8875	33.2198	17.5856	21.6917	22.9082	15.5762	22.6058	24.5118	21.0194	33.7087	10.6068	26.3657	13.358	20.117	18.4284
WDR13_HUMAN	WDR13	38.9737	56.4028	26.4191	88.9224	46.4812	45.3659	38.7311	48.9428	41.844	24.5383	30.9043	39.5733	56.5864	48.9423	52.0017	53.4407	34.8163	23.2425	35.5973	34.1992	44.8342	32.2898	73.4304	35.4274	67.6553	23.3716	56.589
WDR1_HUMAN	WDR1	121.567	96.6713	53.8691	31.1382	102.854	95.5503	58.3139	101.454	90.7854	152.523	166.124	116.265	56.7167	117.855	55.8181	143.287	100.88	128.098	111.53	150.006	113.63	130.202	94.8974	52.9972	77.1423	94.587	74.2798
WDR26_HUMAN	WDR26	29.2456	26.8639	27.9723	12.1713	32.6719	27.0712	28.0341	26.4591	38.8394	41.2786	37.5621	20.624	29.375	19.031	29.1019	29.2357	36.7033	47.4326	34.3185	36.6915	28.99	62.7588	23.2551	34.0117	25.0454	65.0886	16.805
WDR41_HUMAN	WDR41	17.6342	17.9014	11.3053	15.0255	21.8934	18.8685	26.5897	17.7457	16.1624	25.2135	19.8395	13.2587	16.548	13.3018	21.546	19.2396	15.8227	44.26	21.9269	26.4816	43.8591	37.2234	23.2128	18.237	11.3646	15.2219	13.9949
WDR61_HUMAN	WDR61	35.4442	41.2498	27.1476	19.5975	33.9944	47.7384	32.822	28.1247	33.0311	38.7963	34.9759	30.3033	51.7269	35.6906	32.7943	41.0737	35.9448	57.0948	30.5703	37.3202	54.8654	37.8406	30.9954	42.2241	35.0273	31.8319	28.6678
WDR6_HUMAN	WDR6	32.3145	40.9439	19.1829	43.7067	62.1407	86.2073	54.6739	58.4839	79.4853	69.6323	53.6546	65.0808	86.71	67.1034	29.5936	92.2198	46.3659	48.2636	80.4474	55.2821	86.9986	31.7098	42.9995	66.3862	119.944	30.9999	75.4056
WDR74_HUMAN	WDR74	17.4834	20.0993	14.5045	15.2183	17.3915	19.6811	18.5798	18.8573	26.7189	28.3263	23.7421	15.9933	19.2683	19.3533	18.0202	22.6611	17.7845	26.7008	14.0094	15.2905	19.0796	18.0313	12.5414	34.6948	27.5952	52.6739	16.7962
WDR82_HUMAN	WDR82	35.3949	24.7182	19.507	13.0843	32.089	36.516	43.8882	28.9743	39.2272	49.1299	42.022	28.1092	34.8712	27.1285	29.0841	48.8026	35.611	31.3465	35.71	43.0471	37.5395	41.4101	32.9521	28.5421	44.4607	29.9848	21.0476
WIPI2_HUMAN	WIPI2	20.9458	26.6275	19.249	19.4302	29.3523	28.5943	32.91	23.1049	31.4615	31.8279	27.489	21.3729	25.4946	25.3586	27.6394	31.5826	35.419	58.8654	29.2121	31.5406	32.9168	29.8966	31.2429	36.6519	30.5979	43.8161	35.0278
WIPI3_HUMAN	WDR45B	33.6385	36.6284	18.5698	22.5949	38.5092	40.4087	37.8464	39.1259	32.8774	28.5894	28.0499	33.2407	46.6987	30.876	30.1134	39.6961	30.1806	61.2035	44.8964	36.4068	37.9296	51.4119	29.5437	38.2548	34.5422	40.8875	36.1605
WIPI4_HUMAN	WDR45	21.8944	28.5864	21.3476	24.1766	32.7308	33.0786	21.6778	28.7167	33.6837	33.0762	28.2198	27.2699	38.2184	29.9665	27.3816	35.9587	27.7989	12.7131	37.8659	38.3648	38.0132	27.5324	38.18	28.7416	34.486	29.1888	40.418
WSB1_HUMAN	WSB1	53.9651	55.8154	24.7409	26.4871	157.229	92.6689	85.4828	63.9594	159.732	85.1552	118.755	68.0451	73.0336	63.9477	64.1545	122.52	151.766	69.1764	131.792	71.1252	57.5995	49.3932	58.7752	59.9544	80.2873	59.1003	36.6068
WSB2_HUMAN	WSB2	48.7906	33.0131	17.8989	19.2855	31.0297	26.4716	103.215	33.4664	15.955	25.1221	30.5866	35.4611	43.8183	31.0673	25.0747	19.041	20.4544	22.4036	29.5463	43.7253	52.0985	50.8401	45.7147	18.1005	13.4933	11.9363	15.1875
2ABA_HUMAN	PPP2R2A	27.8645	24.2549	32.1116	9.80794	27.9117	28.1467	37.2659	26.3865	21.7047	39.8686	29.0205	27.3605	22.7714	35.3809	30.5198	32.7596	60.6853	36.7215	36.4679	46.6404	38.1715	82.0694	26.2587	29.4526	30.778	37.9248	18.9534
2ABD_HUMAN	PPP2R2D	13.8465	19.4415	16.751	52.178	15.4329	17.8183	20.6218	12.9022	17.159	17.7776	14.4203	16.4627	26.1922	12.5127	15.9539	18.3654	16.4444	18.7019	18.2025	22.7724	23.673	19.0033	21.6957	14.4659	37.4646	9.35031	15.9688
A16L1_HUMAN	ATG16L1	13.0041	9.86792	8.01595	7.05924	10.1196	14.6241	12.1329	13.5482	12.8278	17.4535	12.4322	12.7673	8.93562	12.3364	8.23526	12.7766	9.91657	19.0089	11.2777	12.3334	14.1469	11.6616	8.25199	13.4725	8.93344	27.0741	6.99274
A16L2_HUMAN	ATG16L2	15.3193	8.45137	7.20965	5.2874	36.6439	16.7166	10.3723	20.0411	126.37	47.0037	53.5233	29.4265	18.4919	22.2447	11.1926	27.4805	16.5465	10.607	32.0367	22.1568	12.9642	21.4821	12.86	117.56	25.3322	102.737	13.7989
AHI1_HUMAN	AHI1	10.3838	8.59177	5.57754	7.0115	10.5618	17.5521	15.8627	13.0575	6.68362	8.47588	11.2665	7.05399	25.2247	6.54288	5.6148	15.2219	6.1518	36.0542	13.4433	12.1472	14.5553	10.6987	7.33538	8.85136	11.778	5.12601	7.32178
APAF_HUMAN	APAF1	13.431	4.23814	4.27972	2.10689	7.27583	5.21956	11.2315	8.08868	10.1375	10.6523	11.6228	7.90607	4.616	5.4764	5.25562	5.91529	6.75037	4.13003	7.94865	8.74039	4.63164	3.76009	2.51807	5.40738	7.96873	16.4956	3.7294
BOP1_HUMAN	BOP1	12.7334	8.14887	6.78281	9.4906	11.8863	9.26492	12.8579	12.1153	11.8782	24.3702	18.6495	10.3185	9.31678	10.5991	8.69115	11.1802	9.42129	17.4657	11.3305	38.5264	16.0156	39.1783	10.1349	13.6358	7.91255	12.788	9.69832
BRWD1_HUMAN	BRWD1	14.9989	15.0171	15.6276	11.1772	11.8921	15.3989	44.1184	11.9473	11.4455	17.6572	12.0502	12.1151	20.7702	10.8762	13.1032	15.7615	18.8935	26.1207	13.998	13.4483	21.1598	13.9889	13.4937	12.3659	17.7875	12.8696	9.21945
CIR1A_HUMAN	CIRH1A	14.1897	58.9301	10.6032	13.6307	11.9473	12.3964	17.148	12.3744	12.1359	19.4287	18.4732	8.91581	13.8091	9.66101	14.2944	16.1513	14.8278	37.416	16.9157	17.8119	23.8845	21.4387	12.1995	17.7149	18.1798	18.3051	10.7365
COR1A_HUMAN	CORO1A	26.728	8.30155	12.9848	4.07904	49.9566	11.9815	29.7006	53.2701	235.876	428.377	242.985	50.8759	17.9122	39.8008	8.05609	14.5834	18.4134	7.64762	43.6063	77.8348	8.53729	20.0051	8.38848	14.639	8.54729	335.915	24.4534
CORO7_HUMAN	CORO7	13.2747	7.46298	4.15637	5.35633	19.0335	9.29622	13.2534	18.6023	47.3749	33.6649	28.9482	23.3529	10.3725	21.6989	11.6326	11.1346	15.4873	33.5282	13.8994	12.7112	6.27705	7.00773	5.37969	7.18229	4.13927	73.6185	7.52115
CSTF1_HUMAN	CSTF1	12.2541	13.8119	11.352	8.78111	13.2362	13.6707	10.2841	13.1167	13.1869	20.1263	16.4683	9.42744	11.2546	9.66357	8.66512	13.3142	14.5186	26.7449	12.5391	18.0458	16.7855	14.0976	10.9531	12.2423	18.012	5.616	14.2533
DC1I2_HUMAN	DYNC1I2	27.3816	23.9258	10.081	7.23545	18.4867	24.4276	31.5396	21.558	13.6986	13.1779	17.8495	19.1006	25.329	23.0268	26.3337	27.905	20.1747	22.0472	21.1565	24.0443	16.2703	23.0092	16.8136	15.7926	21.9536	6.16608	13.0167
DCA10_HUMAN	DCAF10	13.2524	15.077	11.2034	8.54834	8.97833	10.7012	9.91481	10.5577	8.48835	7.59785	9.44291	9.58529	14.7443	8.16052	10.9834	12.674	10.0208	33.8433	9.46862	10.7796	15.5578	13.9846	9.31646	7.88016	11.4758	7.73961	8.2098
DCA12_HUMAN	DCAF12	20.5158	13.3636	12.7335	7.46261	14.8532	14.3869	10.3121	16.841	16.1957	34.0635	19.9964	15.2535	30.2497	14.4698	10.8306	16.5433	22.5306	59.6486	18.5095	22.3204	19.9675	27.5635	9.72715	13.6592	14.4156	20.8263	12.7272
DCA13_HUMAN	DCAF13	20.9314	26.1856	9.80924	7.71326	11.2492	13.3138	11.8995	16.613	13.4093	24.6072	26.0046	13.5824	18.9213	15.1535	10.9588	15.6892	14.5971	28.3964	14.0283	23.6192	16.4108	22.4995	12.4022	12.8265	10.7701	9.45777	9.88563
DCAF4_HUMAN	DCAF4	7.23256	8.415	2.87907	6.83278	5.7673	8.71831	6.72667	7.54975	8.52768	8.71589	7.40443	6.8529	7.61801	6.11195	2.94394	7.52093	13.6873	12.6187	8.11193	12.8096	19.9558	9.1966	5.31812	14.4183	12.8947	5.76673	7.33718
DCAF7_HUMAN	DCAF7	27.4041	28.0615	9.69199	12.2122	25.0092	21.5046	23.7887	21.2436	27.9986	32.1591	25.6932	26.4154	17.2761	25.964	13.7473	19.6691	27.1915	39.6147	21.1012	26.5062	26.8536	20.8575	17.7081	12.4679	17.4216	14.5278	17.1336
DDB2_HUMAN	DDB2	20.8932	5.16251	16.1006	4.95266	13.8508	12.8267	4.15505	10.5294	13.1285	17.6255	12.6369	9.45494	18.4451	8.31928	9.26901	11.5305	8.69139	7.28866	15.4505	18.6951	6.09147	24.2486	5.85019	52.1359	14.8	10.9775	8.52569
DEND3_HUMAN	DENND3	11.645	7.81717	3.45698	4.67284	54.1412	12.3716	11.2129	17.3757	36.9434	41.0156	42.5362	9.38105	9.516	9.20336	21.3911	13.8477	17.1571	7.59084	21.1068	12.6572	16.0809	9.35448	10.2441	6.79322	10.2192	99.4488	13.5639
DMXL1_HUMAN	DMXL1	13.6198	18.451	8.80512	8.11684	10.1965	56.3861	11.6945	11.3454	13.1371	15.8594	10.5502	9.83262	10.1826	10.3077	12.7785	9.94994	7.99326	9.32971	10.5925	9.82433	16.4936	13.2901	6.35773	12.9094	11.2563	19.8402	8.93876
DMXL2_HUMAN	DMXL2	19.3011	12.9234	7.2888	4.81238	14.4772	10.0614	20.8582	14.592	20.9519	15.4871	35.9435	20.5127	13.0485	25.5095	7.83217	12.7164	14.8874	21.9158	13.4784	15.6073	8.15608	5.54855	4.09087	6.68151	8.18294	44.1529	6.64369
DPH7_HUMAN	DPH7/WDR85	12.0433	10.4779	5.43123	13.5135	17.3032	22.8949	16.8236	16.3937	25.9453	27.2108	17.2143	14.9459	18.4083	16.5336	13.7896	24.6086	17.3355	20.49	18.0463	16.6827	19.9958	14.1005	15.659	27.9327	24.5436	15.3389	17.3214
EDC4_HUMAN	EDC4	23.7429	16.9888	9.33516	15.6914	28.0365	21.675	24.7962	23.5199	34.7927	37.0992	27.8436	26.2358	27.1577	26.8513	16.6381	25.6293	22.8845	39.6421	24.6261	21.1699	20.2304	18.5663	15.4097	33.7066	31.8194	48.6568	22.0002
EED_HUMAN	EED	13.2909	9.03675	5.55223	3.70048	10.1181	14.0225	9.2255	12.8813	15.6953	32.5791	18.7798	10.7191	10.0943	12.3642	10.6503	13.2235	14.543	12.7825	13.9274	14.6766	8.79969	9.95175	6.43117	14.9527	10.3421	13.3033	7.75658
EMAL2_HUMAN	EML2	27.4965	16.8678	6.19737	12.5532	20.9972	21.3053	23.2021	24.4332	24.2809	23.9065	22.6855	16.7634	29.9704	15.8115	13.7732	11.5603	31.914	17.1733	14.4468	26.6946	28.3179	30.4017	17.7196	37.5476	5.76487	12.9221	27.9897
EMAL3_HUMAN	EML3	14.5528	15.562	15.1345	9.74981	28.454	23.1754	15.2688	21.7974	53.5763	49.5156	43.9583	17.9894	16.8251	19.0107	37.3762	27.0682	22.3486	17.0674	29.7227	21.5088	18.3198	26.3691	12.6268	39.6864	32.7889	27.5941	20.8046
EMAL4_HUMAN	EML4	28.964	21.4381	28.6952	12.8522	25.3385	12.3497	5.99888	23.7009	33.0637	40.0327	42.0294	41.3671	20.6627	40.6931	8.62999	14.634	37.2443	28.0054	27.6101	26.5967	25.3722	13.6692	5.38016	31.467	9.31287	35.1479	21.4762
FAN_HUMAN	NSMAF	18.1668	8.75688	5.8075	9.76188	15.9481	17.3285	10.5679	16.7587	24.8143	29.309	28.0407	14.5826	16.4633	14.8323	17.7737	17.8526	15.3377	9.23357	17.3728	21.8756	19.266	16.1093	11.1333	26.302	15.2654	10.3074	10.8312
FBW1A_HUMAN	BTRC	5.22051	8.89786	4.04955	4.58158	6.33207	9.87227	24.0119	5.42863	6.53281	5.65874	4.93654	6.68501	9.14272	3.61676	5.16952	9.02483	9.0129	21.9103	10.2408	12.2805	19.2255	16.9231	15.9747	6.8317	13.3927	4.51987	5.54027
FBW1B_HUMAN	FBXW11	16.6509	24.5942	13.2565	19.1567	21.7799	17.8967	49.1293	23.326	19.3549	20.106	18.1177	14.5105	24.3025	12.9447	18.7201	25.0542	12.5575	22.9486	22.9656	23.5408	26.6233	30.2177	36.7391	13.3748	25.8906	7.60067	11.275
FBXW7_HUMAN	FBXW7	8.9295	4.69937	7.0672	4.68023	7.30583	6.67353	42.2981	9.80693	11.0511	12.0321	11.4662	6.68168	9.50301	6.63966	10.9056	6.59023	6.46159	16.3062	8.27994	9.68603	7.3748	12.0775	12.8507	58.8515	6.85785	9.76913	6.63165
FBXW8_HUMAN	FBXW8	5.33368	5.23354	1.99867	3.02546	5.17253	4.66793	4.4125	6.06597	4.46741	6.30402	4.73151	3.53992	4.17326	3.04964	4.30621	5.93571	7.38649	5.9975	4.28712	6.0511	10.4544	4.99533	3.67889	5.12865	7.76594	2.17962	4.18238
GBB4_HUMAN	GNB4	8.08528	5.12294	3.96796	1.10403	11.6036	3.10844	16.2916	6.0144	13.18	15.2493	20.6656	5.58171	4.94069	4.58625	7.97161	8.61543	15.4348	4.08481	14.9205	13.7394	5.61783	19.2264	9.79432	18.5996	5.23746	12.6655	2.54082
GBB5_HUMAN	GNB5	5.78244	36.3148	8.18221	9.18337	8.37616	16.306	26.8763	9.82579	12.8758	19.9866	11.9268	5.36196	14.4543	4.96502	7.42952	29.4073	5.74515	20.5858	20.2103	19.5145	18.8936	10.0554	15.3221	4.35701	42.2488	3.93548	4.97917
HERC1_HUMAN	HERC1	15.1893	15.0977	12.9767	7.79514	18.7635	15.1453	20.7326	13.8154	30.8966	26.2934	15.9626	9.87149	15.5484	8.45768	19.4137	15.7379	12.849	17.7705	16.0087	13.5509	16.3229	9.25597	15.5533	25.2485	25.8846	27.8701	11.5207
HIRA_HUMAN	HIRA	12.2229	15.8171	5.68945	6.29187	10.7351	7.28786	13.2118	10.4933	11.6642	13.3486	10.9173	12.3097	8.86117	12.0163	8.99079	10.3362	8.7417	10.6187	8.37835	11.4801	64.1043	11.1771	8.58434	10.4318	12.7674	14.3341	7.56733
HPS5_HUMAN	HPS5	7.45102	9.33299	27.3192	7.66172	19.6777	5.9412	7.74506	6.88084	13.625	19.539	12.8438	12.7731	11.4626	10.7586	7.77766	7.24264	13.5208	24.8558	10.4887	10.1536	10.3232	11.8592	5.69674	6.97215	9.6127	4.05452	12.2374
IF122_HUMAN	IFT122	6.98542	15.1058	6.8411	7.92806	12.5825	9.48618	12.3755	13.281	7.24259	8.33358	6.4888	6.51484	9.10218	6.35947	10.3992	15.1902	10.564	99.1202	9.87112	7.8772	15.3921	8.59533	11.6373	13.9373	27.3745	16.0922	7.30819
IF140_HUMAN	IFT140	4.91053	10.7308	1.96221	3.57456	12.7455	7.07097	6.77455	7.25425	4.4629	3.86409	3.35017	3.13814	7.50839	3.1071	6.08587	10.6347	4.95561	34.0898	8.84153	6.20399	18.2784	3.88413	4.29391	5.00552	13.0733	1.89635	5.09631
IF172_HUMAN	IFT172	34.3782	12.9152	3.60181	4.6933	11.7462	9.46269	10.6985	31.3235	13.5256	7.04675	11.5024	37.6495	8.72568	40.0568	7.17964	13.2918	4.36474	51.0084	32.7141	9.32727	11.1489	7.58427	7.65135	12.813	16.1864	4.24464	13.5729
IFT80_HUMAN	IFT80	11.799	19.3097	4.18056	5.98095	21.6904	15.5729	25.1485	15.6868	13.5371	20.5374	15.5834	10.6633	14.7577	9.67566	9.60822	21.4497	8.77999	34.7713	19.9552	22.0939	27.2874	12.4598	10.0462	15.9719	18.8376	5.99445	8.54721
KCTD3_HUMAN	KCTD3	27.9913	22.2291	35.1315	15.6739	16.6128	37.8332	26.2584	21.2827	10.3837	7.3368	12.3694	43.1189	81.2195	42.4451	31.8462	22.1752	23.6044	20.4992	29.3692	23.9026	26.6534	38.7402	10.7219	17.6536	18.7666	5.06175	21.8161
KTNB1_HUMAN	KATNB1	8.21278	6.8409	2.75049	5.72366	10.6683	7.87253	17.347	8.58869	10.466	10.3274	9.65596	7.82598	8.10446	10.3946	6.6028	9.03339	9.23662	30.97	7.65095	8.30984	8.75027	10.5318	7.86102	21.6438	8.54643	13.602	8.47681
LRBA_HUMAN	LRBA	22.6559	25.9103	13.4595	8.27516	17.7256	25.733	5.44306	19.25	10.9882	43.8318	14.6146	15.081	15.065	16.9322	9.27243	18.885	8.31169	12.9875	35.0023	32.5057	67.0993	35.7835	12.5338	40.565	9.87735	16.6551	15.25
LRWD1_HUMAN	LRWD1	5.22913	6.08664	5.00946	2.90045	6.12643	4.23447	7.05759	5.87811	10.1749	9.6554	7.45654	4.88812	7.57196	6.55999	4.1601	7.10352	4.38701	157.843	6.31823	5.89398	5.76891	5.28456	4.61127	4.2752	5.95704	13.9926	5.04755
LST8_HUMAN	MLST8	20.1753	21.3602	9.90305	18.8201	15.1552	19.9814	24.6262	17.9547	18.4507	20.6084	16.4341	17.3607	19.6773	21.0193	15.8947	18.9242	22.6301	34.7493	20.5547	23.1732	36.7162	22.1099	20.3151	18.4696	25.6307	16.5333	21.9866
LYST_HUMAN	LYST	8.12299	4.97288	6.46352	2.12387	9.9921	5.56347	5.67901	12.4672	16.4626	14.6237	15.8801	6.4722	5.49973	5.15395	9.11557	7.00697	5.89837	13.8771	10.227	8.78296	9.05859	7.51047	3.28776	16.168	6.37615	46.4933	5.24638
MABP1_HUMAN	MAPKBP1	3.92302	4.25413	1.42477	3.25398	6.44309	7.09843	11.5663	5.18731	9.5229	5.98525	7.78917	13.154	8.93702	13.2876	5.47097	9.74218	7.73996	35.2963	7.93286	7.78397	11.8478	15.7656	4.42163	30.1356	14.2186	5.69388	4.64037
MED16_HUMAN	MED16	14.2065	14.411	6.71811	12.9827	11.5518	12.5665	11.918	16.9423	15.4186	10.7145	12.8744	11.971	8.52675	11.0137	10.8973	13.1283	13.5654	13.7679	8.24296	8.19403	9.19919	7.95716	5.81337	8.94233	18.5829	8.19753	11.6198
MEP50_HUMAN	WDR77	14.8299	11.8806	9.71831	7.85572	13.4395	15.0917	9.93476	17.8576	18.8867	29.5077	22.646	10.048	18.1688	15.4299	11.4874	20.6038	16.633	17.2155	14.9866	25.0965	15.6041	20.7871	27.3546	10.7838	8.24201	8.71372	16.0988
MIO_HUMAN	MIOS	13.1274	12.1839	9.66724	9.85853	10.725	24.2389	8.87691	14.2067	14.4245	23.1854	16.7325	8.67249	10.6193	9.01385	9.29133	11.8638	10.4749	22.5993	12.6778	14.4388	11.2064	26.4757	9.65883	16.1812	13.3042	11.8585	10.927
NBEL2_HUMAN	NBEAL2	17.7119	12.615	4.74088	15.323	43.7107	16.0659	3.08123	51.6615	49.8948	47.8363	46.6262	21.873	14.0039	22.9354	11.9297	11.796	8.9896	8.65309	31.3879	19.9248	6.79687	57.1935	7.31272	92.6696	6.15551	113.367	28.8631
NEDD1_HUMAN	NEDD1	8.3761	7.23555	4.40252	3.39746	8.68575	8.98665	4.11093	7.10001	10.9568	15.6848	10.2302	7.56972	6.43355	6.88103	7.12898	12.7233	9.42424	22.1599	8.13755	11.1141	10.1096	10.0679	7.44451	7.15087	9.10198	10.3091	5.35882
NLE1_HUMAN	NLE1	5.2278	4.2387	1.84757	6.56555	3.95703	4.55743	5.95085	4.42671	5.06026	6.49215	5.42424	3.92187	4.42615	3.60765	5.196	5.71835	6.42115	4.7674	3.50768	6.53415	6.96689	5.72529	3.28369	5.68415	15.9294	4.63424	7.36422
NOL10_HUMAN	NOL10	12.6546	12.4939	9.68996	8.45749	8.18817	10.1084	7.10579	11.5055	9.48315	13.8195	14.0036	10.1918	16.1764	10.1405	10.8213	11.3058	12.3993	14.3686	9.91651	12.5078	15.4701	14.2633	9.38434	11.2992	10.5292	10.2744	12.7737
NUP37_HUMAN	NUP37	15.1032	9.80275	5.00374	3.69421	10.2322	12.507	4.34073	12.801	11.5516	25.0596	17.8894	14.7552	13.3624	10.2868	7.80118	12.7204	15.4534	17.5181	12.1252	18.9926	15.1706	16.0428	12.5163	9.68981	10.2325	15.8933	8.59975
NUP43_HUMAN	NUP43	10.8638	12.0139	5.98305	6.46291	8.31576	11.7698	8.34597	11.3752	12.41	16.6621	14.1264	8.80921	8.21712	8.44919	8.45985	11.4041	11.1637	9.43458	8.28772	11.0181	15.2192	9.28529	10.0066	12.0725	9.84443	3.73676	7.26933
PAAF1_HUMAN	PAAF1	9.45296	16.3947	10.3665	7.05115	10.084	17.059	26.9411	8.72548	9.89975	11.1827	11.299	11.5786	17.5111	10.9064	13.5703	13.8729	8.72429	24.7159	12.2233	10.8765	15.7093	12.8622	11.6463	13.9135	18.6401	5.40486	11.1329
PEX7_HUMAN	PEX7	8.17632	11.838	5.23238	13.2563	5.55595	11.6189	5.09966	12.0045	3.56657	4.08998	2.96485	5.2674	13.1886	6.16826	5.52937	4.78851	3.71649	10.3204	6.26222	5.39544	12.7089	6.80144	9.62524	6.03987	4.12638	2.8438	8.14722
PHIP_HUMAN	PHIP	8.46505	6.52108	3.34822	3.49686	7.57225	6.95249	6.04544	8.99874	9.12744	10.5728	9.91618	6.62023	4.96147	5.01171	5.39003	11.1585	7.4123	8.76747	7.52994	7.24504	8.43086	6.37303	4.90248	5.13789	11.8877	19.3827	5.82694
PI3R4_HUMAN	PIK3R4	11.3491	10.6216	19.5949	4.21587	11.9587	13.4171	10.8019	9.07759	12.2045	13.6881	9.86221	8.38382	14.4893	9.49227	10.7087	12.4096	8.82904	13.0955	9.90636	9.99156	14.0491	9.27936	7.81008	14.4388	12.39	9.51109	8.83148
PK1IP_HUMAN	PAK1IP1	9.5337	6.50527	7.16703	4.39142	6.85881	37.307	7.79744	6.15519	7.12057	11.2041	12.2915	6.18568	10.8389	5.51023	8.22057	11.1708	9.20928	7.33197	8.61725	11.0685	10.9162	12.6003	7.14281	7.96707	8.04279	9.94	5.53423
PLAP_HUMAN	PLAA	16.5238	14.0642	13.6782	5.77637	12.0192	12.3223	13.0637	13.0269	12.3593	14.6113	15.597	11.7531	16.5401	10.3795	12.0116	16.0848	14.0063	21.7952	15.0201	15.7228	16.6536	19.633	14.8171	9.57959	9.36673	23.0725	7.67126
POC1B_HUMAN	POC1B	17.0844	11.7254	4.73216	3.28877	8.54744	6.34259	9.0966	12.5728	9.4491	10.8031	9.13511	13.5077	7.35932	12.6223	6.83942	12.5004	7.75113	8.87951	12.0915	12.5187	11.3991	7.9942	5.2474	6.05568	8.6359	6.87204	6.80602
PPWD1_HUMAN	PPWD1	21.218	17.0265	9.68845	10.1899	23.581	25.1831	18.8746	26.0731	38.9654	44.9394	34.9984	23.291	18.5022	19.8106	23.9974	31.1896	24.502	31.3835	26.7848	23.8257	23.6078	15.9196	15.3528	34.6117	27.6734	30.2575	15.0694
PRP17_HUMAN	CDC40	12.782	14.3852	9.83663	6.19611	11.0941	12.9431	13.3399	11.0019	14.8796	20.4025	14.8194	10.7956	15.7076	10.3317	9.68808	12.2716	8.78885	11.3538	12.963	15.9912	17.1314	11.9151	8.47604	9.13908	15.2445	22.0784	8.67654
PRP4_HUMAN	PRPF4	9.65543	13.6974	8.43935	5.82695	7.82576	14.337	9.11579	9.13095	10.4152	13.136	14.4463	7.03938	14.0376	8.3533	6.10294	11.568	10.2404	10.9158	9.927	10.7739	8.69415	11.1753	6.20763	9.71157	11.3545	7.74348	8.1149
PWP2_HUMAN	PWP2	10.7184	7.39803	4.95616	7.0659	8.97273	7.51208	9.64855	9.53302	14.606	16.0788	12.6276	7.92509	9.0236	9.59567	7.90465	8.78176	10.4113	11.1457	8.7287	10.305	7.77182	9.41756	5.7113	10.8662	7.87139	8.05005	7.23661
RAE1L_HUMAN	RAE1	13.8456	11.9119	8.0311	6.0903	10.6991	13.1715	14.4659	12.3987	14.2687	22.9329	18.3445	12.2212	13.0328	12.2217	8.57781	17.5008	17.2768	89.334	11.1022	17.4023	12.8036	17.2131	10.7039	17.6503	17.8213	33.1437	8.55215
RBBP5_HUMAN	RBBP5	7.46095	10.382	6.36982	3.86417	6.36497	6.0952	8.06443	6.97869	8.51215	11.0063	7.51274	6.36481	8.58779	6.36149	5.48235	7.97441	6.06394	6.76539	7.07096	8.35686	10.1484	7.30922	4.94361	7.04596	9.09886	6.01802	6.50557
RFWD2_HUMAN	RFWD2	26.094	16.6934	17.1857	9.83799	21.78	17.8225	15.8095	19.3082	22.0276	33.8028	25.8365	22.2105	16.9885	23.8916	15.5978	22.8813	18.101	36.0545	28.6852	29.2029	29.36	30.6892	13.7427	23.3132	13.8163	20.0349	14.7117
RIC1_HUMAN	RIC1	7.82789	6.57899	5.32558	4.20242	8.64484	7.59367	5.21464	6.57605	10.5796	16.9003	13.1787	7.4917	7.04302	7.95303	11.9533	11.1716	11.9384	13.3243	10.8835	12.4345	9.2807	12.0031	5.35035	10.6228	9.69112	10.2595	7.74977
RPTOR_HUMAN	RPTOR	8.113	7.74334	2.97695	3.81926	8.32781	10.8165	11.2833	7.41014	9.07584	8.62965	7.46325	5.46352	6.52273	7.1684	8.82185	8.87974	6.85557	8.89871	7.29746	11.7124	7.9866	13.8298	7.47319	9.75852	9.59225	5.04381	5.324
SC31B_HUMAN	SEC31B	5.70092	5.56604	2.85351	1.21196	9.56607	8.47095	7.75856	5.22068	15.502	16.9648	15.5999	9.32828	7.62288	8.76719	9.4551	9.02042	5.16727	15.2119	8.24799	5.60717	4.98467	3.68648	6.47968	12.6183	6.19282	11.1959	6.46276
SEH1_HUMAN	SEH1L	14.8511	12.7138	13.5059	6.32565	10.4216	9.7381	19.2952	10.3764	11.1586	18.4214	15.5865	9.3864	11.0006	9.62098	9.57818	12.482	11.2924	16.7084	10.471	11.3555	12.6353	14.0026	10.2369	12.7612	10.9512	9.43037	7.54405
SHKB1_HUMAN	SHKBP1	15.4816	11.3989	5.40226	6.92818	21.1765	10.6643	5.06299	18.3395	37.0197	35.9683	34.2471	14.1915	7.70191	14.4875	9.60814	13.4721	15.765	9.26931	14.9335	21.666	17.0415	16.6814	6.89542	12.2489	9.3005	35.0184	11.3028
SMU1_HUMAN	SMU1	16.2697	15.3186	12.8554	6.61367	15.3091	15.8996	14.6663	12.9232	14.605	18.5255	17.7091	13.0597	17.072	12.0745	14.3561	17.8499	10.8247	14.449	14.8948	18.7014	16.8719	15.7572	12.6135	11.6176	17.4611	12.6533	9.7637
SNR40_HUMAN	SNRNP40	20.2824	16.0945	12.7104	6.57428	16.7306	19.4867	10.2126	16.8142	22.0866	34.0013	21.5973	14.8176	19.6289	15.2739	13.6676	20.8687	20.3565	22.3669	14.981	22.238	19.6695	16.566	11.4071	17.8674	18.6832	25.0072	10.5886
SPG16_HUMAN	SPAG16	17.2465	25.1081	13.0701	7.83939	12.0963	21.9227	23.1969	25.6825	7.72074	11.7717	7.80322	10.8103	20.6438	16.9603	19.1798	20.0349	7.54204	51.558	25.8472	26.1888	27.8093	24.576	18.138	20.9897	23.4044	1.61627	13.095
STRN3_HUMAN	STRN3	16.2675	15.6301	15.7379	6.93097	9.79735	14.096	12.5386	11.7583	10.8177	8.36555	10.5226	8.07666	14.557	8.25481	16.9477	13.5784	11.1482	25.2	14.0396	14.3901	14.7498	17.2272	16.3058	9.08944	10.1146	6.9066	7.46183
STRN4_HUMAN	STRN4	19.9342	16.8912	7.40463	16.6801	21.7103	20.2176	19.2335	21.1864	28.7797	17.1488	17.4594	18.6907	12.6938	18.1957	25.0884	22.809	23.4155	66.3932	17.4451	18.8388	15.074	22.2369	17.4384	19.7696	18.6061	20.9632	20.7413
STRN_HUMAN	STRN	12.5665	8.72386	6.01952	2.87569	7.5421	6.35321	13.0295	9.38664	7.49533	8.92404	9.66661	8.09751	5.81311	7.45945	7.21521	7.25037	9.20586	9.37431	7.90212	9.53204	7.26599	21.9012	17.1505	10.0241	7.61531	9.89655	7.35579
STXB5_HUMAN	STXBP5	15.1368	2.80168	1.90204	7.3457	5.2232	8.70107	16.8628	7.25494	6.68261	7.31886	8.81694	10.135	8.0938	7.4829	3.70257	6.22669	4.38513	18.4372	8.96842	8.7521	6.22853	14.2048	3.84896	10.9327	3.39242	15.8636	3.3676
TAF5L_HUMAN	TAF5L	12.8281	6.15211	9.46189	4.16465	10.8305	8.78838	8.6622	8.94051	9.96996	12.8978	10.0168	9.01308	6.01152	8.16306	11.8754	8.54679	11.3899	6.68223	12.0917	12.0723	11.2739	10.2085	6.49673	6.23791	8.75774	13.8356	5.80164
TBL1R_HUMAN	TBL1XR1	25.0369	17.3254	15.7923	7.30797	20.5357	28.0851	23.4115	21.6586	21.388	31.6102	28.1097	18.695	26.6323	22.186	14.5193	18.7277	18.3077	20.8743	22.6497	30.6177	46.5203	18.4638	24.5364	21.5544	19.6456	15.6463	16.4436
TBL1X_HUMAN	TBL1X	7.13434	17.9644	7.47528	5.15388	5.66688	20.2718	7.23722	5.55888	8.11003	10.4958	8.4683	3.72581	8.98154	2.39928	7.94855	43.8715	22.0063	12.5235	11.9033	17.1609	13.53	12.7123	8.17069	6.55321	19.3441	3.76451	5.9936
TBL2_HUMAN	TBL2	17.8847	13.1169	10.3979	15.7644	14.0762	18.8905	10.2544	18.3932	10.9223	10.7881	12.9346	12.5025	15.7153	12.9494	11.9891	17.2356	18.0462	164.074	11.1345	13.4711	20.0657	9.86616	6.78948	10.2918	19.9064	4.3975	19.8206
TBL3_HUMAN	TBL3	10.8144	16.07	10.4352	11.2053	12.1378	13.1927	9.66949	10.3914	12.9674	13.9183	10.8674	9.68159	10.6305	11.8028	14.9385	16.1352	11.9105	25.3965	8.84093	11.6481	11.3329	13.6123	9.56353	18.8033	12.0895	9.64192	19.1801
TCPR2_HUMAN	TECPR2	5.90624	7.05772	1.83501	3.7547	5.39811	7.23425	15.0744	4.43544	5.98937	3.1037	7.46717	4.32731	3.89591	5.56093	7.30485	7.31283	6.03204	16.7399	5.59931	6.87441	6.00761	5.47899	5.90878	3.57804	7.09992	4.23787	11.4868
TEP1_HUMAN	TEP1	27.1063	8.41315	4.43536	2.93377	13.0202	11.865	5.59577	17.6265	23.7093	26.6719	21.2051	25.2593	12.3434	41.2127	10.4204	11.782	9.16943	4.80089	17.1882	12.5152	8.92222	8.47365	4.41277	13.8009	7.68105	6.31574	7.7479
TF3C2_HUMAN	GTF3C2	22.8265	19.2148	9.06957	9.33751	21.5162	19.9462	14.7109	20.8675	28.409	31.5795	24.0582	21.9266	19.4826	20.2343	13.761	21.4836	18.3206	22.7198	19.0578	24.5486	33.3545	24.6351	12.9031	37.2841	20.2995	12.3436	17.9898
THOC3_HUMAN	THOC3	26.4983	22.1231	13.6836	5.41512	14.3554	14.1808	18.2434	22.8728	18.725	36.9291	16.7932	21.4835	15.3783	16.2642	13.8739	20.9325	21.1993	50.8482	10.5657	29.9254	22.1316	61.4697	6.84139	23.9587	21.2105	28.8942	12.4766
THOC6_HUMAN	THOC6	14.1612	9.88514	7.65298	7.76803	15.0026	12.7195	5.36423	14.0633	16.3753	21.6197	17.6793	16.3548	10.5206	19.7994	7.61143	15.3952	22.9123	8.97427	12.9316	13.898	8.65707	12.8117	6.7375	23.2622	9.2771	15.5896	10.9919
TLE1_HUMAN	TLE1	20.4388	9.29413	24.7769	22.7245	11.7405	20.0859	13.6298	16.9511	28.0831	11.4303	9.81145	7.53596	24.9154	6.06644	35.4969	30.7834	17.0317	23.7595	24.2793	20.6623	16.549	18.2921	6.70194	12.5071	11.2053	20.9783	29.7685
TLE3_HUMAN	TLE3	21.3763	24.8448	9.55906	8.66009	12.7235	21.9265	17.2322	22.4089	22.2344	18.8823	19.3342	19.4273	4.85162	19.6198	16.2578	10.6859	17.2965	19.8643	9.44349	11.109	11.6342	16.7886	3.27237	14.1227	10.6901	49.9951	13.4338
TLE4_HUMAN	TLE4	12.4258	8.49976	4.50911	4.11484	16.7241	7.56681	23.9435	17.1999	22.0112	21.5387	21.2759	12.9088	22.1103	8.56927	5.42219	21.0295	21.5262	119.564	29.599	29.9041	14.8585	25.3457	8.80072	20.7515	38.233	56.4201	9.88772
TSSC1_HUMAN	TSSC1	14.0929	15.2376	7.64401	5.91143	11.0598	9.57656	23.3478	12.0632	12.9813	25.4949	13.9592	10.1743	14.0559	10.7091	7.0729	12.266	11.1224	15.7871	13.0652	18.9552	41.7891	23.5643	11.7345	10.6765	6.53125	13.8666	9.60939
U3IP2_HUMAN	RRP9	7.86496	6.38305	4.18119	4.70137	7.83751	8.09969	6.55954	7.40091	8.81233	11.5654	10.7156	5.57247	10.6371	7.85668	6.80908	9.7262	9.0691	8.55954	6.17326	8.17359	9.20643	8.88897	6.96882	8.3509	11.9119	5.84657	5.77087
UTP15_HUMAN	UTP15	6.85616	4.17713	4.93455	3.43666	5.38537	5.05579	4.16581	5.31322	7.29177	10.3298	9.38489	5.28664	6.78595	5.67248	6.8852	6.53076	5.49469	6.65722	4.22885	8.29026	8.18727	9.01922	3.82288	7.19695	3.7883	17.3083	3.17286
UTP18_HUMAN	UTP18	17.9874	16.9363	12.1372	8.76062	16.4296	15.4601	16.6	17.257	20.8073	30.9115	24.4913	13.3584	20.4185	16.6628	8.52301	14.5172	23.294	52.9185	14.1375	20.1953	25.0688	18.7674	6.39635	20.0015	20.7907	25.8607	9.82423
VPRBP_HUMAN	VPRBP	15.0951	15.8072	12.4966	8.17575	13.4641	13.7418	11.3926	13.0892	17.6361	23.3807	19.1435	12.137	14.9648	11.8643	10.4976	15.5783	15.1105	86.7178	13.5988	17.7727	26.5474	15.9546	9.8878	15.0252	16.6393	14.8172	13.1859
WDFY1_HUMAN	WDFY1	25.8196	14.8072	13.0798	8.52576	21.8144	18.8907	16.5112	22.0863	22.6627	27.2286	22.4358	18.9154	15.6425	16.303	14.6113	26.287	27.1342	14.542	26.7613	24.1979	24.8217	16.3582	9.56877	14.2102	19.8611	50.7609	12.2361
WDFY2_HUMAN	WDFY2	3.05613	6.75964	4.78633	8.14591	6.39843	5.6083	6.68614	6.56768	11.1541	9.02172	10.4264	4.23344	16.2908	2.72701	5.40113	7.48064	9.46674	16.4425	5.71576	6.34527	11.1357	14.2206	4.5214	16.9488	7.47888	10.9491	3.85708
WDR12_HUMAN	WDR12	17.0079	19.0433	8.54385	3.80311	5.99725	8.80232	10.2542	11.0214	8.04231	11.834	13.1401	11.8263	12.3954	16.8185	8.52408	11.2166	9.52136	16.6373	7.8544	11.054	10.7818	12.2514	11.2997	9.72785	9.30362	10.7438	3.43302
WDR18_HUMAN	WDR18	14.2083	20.4963	10.6552	7.65747	9.90172	14.7001	9.5117	13.0723	13.0605	9.45985	9.86263	9.06825	11.7494	9.61801	12.4999	9.25332	13.109	9.59239	7.04732	7.59769	9.24314	7.25616	7.52715	12.1295	7.86866	7.73259	10.9081
WDR19_HUMAN	WDR19	5.72058	15.8539	6.77606	5.06334	17.8904	16.347	13.4346	9.00696	10.3736	12.4092	11.18	5.5062	20.1606	5.18717	15.7756	25.8957	7.46171	22.0324	15.2459	8.36365	26.5404	6.36645	5.89826	13.1886	24.6591	5.09511	7.31155
WDR20_HUMAN	WDR20	14.2359	15.7081	7.3164	7.5584	10.9557	11.4431	12.2511	10.8268	10.2053	15.4947	10.7113	13.6803	18.1019	17.4191	15.3768	15.1717	11.1852	32.7568	16.2999	20.0177	23.6192	26.4702	12.2218	12.9974	13.6935	7.85091	8.79929
WDR25_HUMAN	WDR25	5.6543	6.19763	4.3762	4.72525	6.14261	7.11863	5.42014	5.06548	5.32118	6.673	3.5291	3.79173	6.0485	4.22889	5.27647	8.52792	5.69871	7.73926	7.39192	7.08967	16.2779	6.48354	5.00407	3.85113	7.66045	3.32941	5.74223
WDR27_HUMAN	WDR27	11.2222	11.0866	4.71449	8.16203	13.6115	17.3411	8.63749	11.3775	18.2389	15.3894	11.5834	15.6638	12.9315	17.0454	8.93698	23.7003	10.079	23.1454	16.6755	12.8686	14.4694	10.0755	6.20349	13.1446	29.9869	6.75166	17.6445
WDR33_HUMAN	WDR33	13.586	15.5705	14.7084	7.90892	12.4864	14.5245	10.4102	15.1355	16.8876	21.3088	17.6586	12.961	15.0339	12.1713	12.3649	15.4777	14.493	20.0497	13.615	15.3779	15.8046	14.5843	10.0237	18.3162	15.2541	9.20172	12.6129
WDR34_HUMAN	WDR34	23.6594	28.5798	10.9275	12.9892	19.4817	15.9871	7.00272	22.6519	15.6365	14.4038	12.912	18.7182	20.4245	23.5975	8.37159	18.0027	17.1233	38.173	13.5563	11.8048	27.7172	14.5087	15.583	15.9188	12.764	23.2416	23.514
WDR35_HUMAN	WDR35	2.74503	6.72654	1.48611	2.01228	4.87444	5.64429	6.09088	3.63509	2.46056	2.90111	3.31452	1.82182	5.72373	1.6249	3.43994	9.80392	2.52324	15.0395	4.21392	4.21797	9.30788	3.55384	2.96447	3.40571	10.5169	1.91027	2.44891
WDR36_HUMAN	WDR36	8.59024	6.69506	8.34515	3.6582	6.11489	8.08224	5.22165	8.00524	8.6457	12.491	11.7555	6.53595	6.5738	5.99888	6.66479	9.0511	7.46109	8.85885	8.88831	9.55895	10.9823	9.72444	4.84574	8.58548	10.1013	7.46494	4.73599
WDR37_HUMAN	WDR37	7.47636	7.05913	2.22205	3.83577	7.58408	6.35729	15.7091	7.93772	13.7794	11.5605	9.17736	6.59118	10.6174	6.22565	5.45032	6.24798	6.3409	19.0616	6.56149	6.86078	9.63584	5.69027	13.1841	9.56183	8.30462	9.81318	4.84085
WDR3_HUMAN	WDR3	11.8802	8.66404	12.7058	6.06948	7.19939	9.38645	7.32447	12.6825	10.0252	15.6491	16.026	7.80408	14.4087	10.4047	8.66568	11.9515	9.11308	22.1583	7.96445	12.6562	12.2315	16.6148	7.5648	11.0686	11.606	2.95967	7.02075
WDR43_HUMAN	WDR43	19.9721	14.8356	14.2758	12.0658	10.1031	12.488	10.6531	15.3525	13.8981	20.1426	21.6374	10.0321	11.9489	12.1969	11.0937	14.4466	16.1727	22.5768	12.9042	15.6253	14.729	18.2617	7.15691	13.6249	15.1093	22.2823	9.04555
WDR44_HUMAN	WDR44	6.48751	5.00488	7.01246	3.53986	8.14976	6.9244	9.16155	8.30335	7.17675	8.84489	8.641	7.49627	7.38148	7.56283	6.49129	8.4028	5.83472	11.1299	12.8075	10.4156	7.27654	12.7426	6.52179	4.18598	6.78735	3.48554	3.23886
WDR46_HUMAN	WDR46	16.0163	14.4422	9.96639	10.7808	15.8819	16.7407	13.2548	17.5274	24.8941	28.7742	26.994	13.7133	21.9991	15.4379	12.6791	23.5644	18.7337	24.2351	16.6474	19.6319	18.843	17.2504	10.4757	23.7339	20.1658	16.9141	16.1291
WDR47_HUMAN	WDR47	5.06739	6.57453	2.03476	2.3266	6.75208	6.99387	41.5727	4.75567	5.1208	4.92775	5.2268	3.45483	7.04475	3.56346	6.29482	9.44174	5.05957	21.6286	7.66112	8.24318	5.9546	15.2505	6.32828	17.9991	6.47857	6.56047	2.69284
WDR48_HUMAN	WDR48	18.9864	21.1219	11.2142	9.99388	17.6595	18.5883	25.2336	18.3364	20.1846	22.6762	18.2056	19.2696	18.7614	17.8066	17.0352	25.7987	20.6368	56.6722	20.1835	25.8404	31.9988	17.8449	14.9562	17.6081	22.608	35.2617	15.1922
WDR4_HUMAN	WDR4	4.95092	3.80771	2.65917	2.90611	4.90782	3.70184	3.58563	5.25014	5.99201	11.4924	8.97516	4.47673	3.85343	4.6857	3.21069	5.99125	5.35365	6.06796	3.10218	4.85748	7.48687	6.28301	2.41274	6.54555	4.94886	4.83048	4.27547
WDR52_HUMAN	CFAP44/WDR52	5.80848	3.34067	1.71669	1.44213	7.43512	6.51892	9.1642	5.60662	4.16854	5.13686	5.3517	3.89975	4.12315	4.26859	2.55967	7.14757	1.93621	14.1072	13.0727	4.07203	5.2065	8.48583	1.69788	7.56414	4.05982	2.88072	9.75939
WDR53_HUMAN	WDR53	7.93463	5.9138	6.92173	1.22416	6.48009	5.39904	5.27121	6.13552	9.34149	10.0225	5.99719	5.80344	5.94603	3.36862	5.33803	6.56072	5.40396	50.0001	4.65831	5.51829	5.67493	5.50524	4.71817	8.09527	5.77688	8.53838	3.63106
WDR54_HUMAN	WDR54	5.14207	8.90281	1.42673	4.07353	14.4537	6.15916	11.8561	7.84029	11.5488	15.0539	10.0816	6.00252	9.36796	5.53596	5.24376	11.5686	7.87846	34.237	11.3975	9.8176	8.01943	4.22035	3.38373	5.08365	12.7124	5.58157	4.50016
WDR55_HUMAN	WDR55	13.897	8.1143	5.24719	5.146	12.1879	9.39578	6.73098	14.3293	14.2957	15.5156	15.0255	12.0087	9.52769	13.1346	7.31724	9.44664	11.1495	6.77241	10.7739	11.8248	8.33382	11.2956	6.87006	13.3677	7.02015	14.0306	9.25429
WDR59_HUMAN	WDR59	11.9313	17.5466	17.3139	8.73443	15.6415	16.3265	19.6682	16.7571	20.6805	21.7574	16.1619	18.7238	19.929	15.6847	10.9597	19.7524	17.245	18.2738	19.0092	16.1941	25.0689	14.7961	18.3811	33.6837	27.1406	15.2276	15.1742
WDR5_HUMAN	WDR5	12.1636	9.83052	6.16995	8.51367	10.0033	11.185	9.95591	10.5598	12.4389	13.6694	12.1975	13.5332	9.26181	13.3819	9.82611	13.5046	13.6569	34.2112	8.36154	10.638	10.689	11.3764	9.25901	15.7486	15.6422	11.3242	11.6351
WDR60_HUMAN	WDR60	9.27086	12.7807	4.16887	2.44777	10.5099	7.93698	8.54016	6.37319	7.70153	5.03602	5.21326	8.85	7.31912	8.66276	14.3042	8.39907	5.88652	43.6519	8.06479	7.05772	8.6689	7.72499	11.0878	5.45805	8.84561	3.1195	4.322
WDR70_HUMAN	WDR70	19.06	15.0091	12.5975	6.77129	18.6396	17.3325	13.8043	19.7521	22.9413	30.8468	17.0247	15.9794	16.8356	15.4907	17.9737	25.7515	19.7184	21.6102	31.0144	30.738	31.0475	32.6079	16.618	25.6721	24.8515	14.3069	11.8779
WDR73_HUMAN	WDR73	12.1579	14.6182	5.37866	9.07505	17.2889	21.7309	12.5414	15.571	18.1756	18.9702	15.7645	11.029	17.2031	12.759	9.76534	21.3346	13.3237	21.0141	18.2878	16.112	26.7239	12.3576	10.1298	16.5121	20.3579	8.38152	13.3027
WDR75_HUMAN	WDR75	15.1305	11.2606	7.98942	9.29757	12.3011	15.2432	12.5017	15.4966	19.4648	27.2468	21.2354	14.3982	19.5236	14.3926	11.4404	26.9252	14.8417	20.4033	17.2192	20.2018	15.7455	17.4011	10.693	18.5465	23.141	12.5716	10.2167
WDR7_HUMAN	WDR7	6.48783	6.40231	5.59798	2.02371	5.45201	9.42474	21.6326	5.0409	6.31685	7.37957	6.77478	4.39186	8.03109	4.29884	5.83168	6.07932	4.56018	11.6168	7.33201	7.85916	11.2925	5.84585	5.37545	3.2344	4.62445	5.42275	2.97291
WDR81_HUMAN	WDR81	7.65636	9.52599	7.87633	3.08833	9.32669	8.44683	4.61221	7.13268	17.891	15.2716	11.4647	8.29318	8.40668	5.56937	15.035	11.3992	8.07914	8.07416	8.14212	8.31054	5.01924	5.78237	3.68073	9.16972	16.1599	10.2269	6.83267
WDR83_HUMAN	WDR83	5.71903	9.23534	3.41857	6.08601	9.85276	10.1601	9.19572	11.0625	12.939	13.3018	10.0827	8.81219	8.59103	8.60453	6.7895	9.81054	8.76379	13.5631	7.54069	7.80127	10.1519	5.73974	6.63505	17.9449	12.5334	11.9941	10.3185
WDR89_HUMAN	WDR89	7.9735	8.95564	4.87827	2.82603	5.87739	5.79893	5.58988	5.60348	8.19079	11.8368	8.89484	3.71895	6.47998	5.05225	3.51282	7.6603	6.00062	5.76874	5.57132	7.53442	9.59159	6.20165	3.63039	5.60608	7.73201	1.72487	3.17611
WDR90_HUMAN	WDR90	9.55571	8.75716	3.9144	9.23127	15.1998	15.5848	6.07015	18.607	9.49496	10.0368	9.46422	12.1494	13.5168	13.589	11.0431	18.3049	9.10223	55.4757	12.1857	8.22001	10.5481	8.04102	4.54067	20.6997	17.981	21.3512	11.7151
WDR91_HUMAN	WDR91	4.97988	20.0065	4.65426	12.7019	18.9212	7.25303	12.1885	9.1883	13.1551	14.1946	9.069	6.01944	7.67417	4.4858	7.83999	13.4554	23.934	14.809	11.01	12.0674	6.24896	18.1635	4.40036	16.3841	17.5757	13.9104	10.2334
WDR92_HUMAN	WDR92	5.63217	4.65175	3.17472	1.51944	6.22258	8.05101	5.12259	5.37347	7.02346	8.09383	6.08026	3.82756	6.3609	4.67384	5.96567	6.41025	4.97477	11.198	4.55889	6.83109	6.73914	6.33222	6.98269	6.33903	5.92898	2.23624	4.77015
WDTC1_HUMAN	WDTC1	17.2635	23.3998	8.83041	19.2673	26.3775	21.472	16.4794	21.7516	24.5934	24.4438	20.2194	21.9681	22.1301	19.7459	21.534	23.1486	19.7579	53.3043	21.5165	21.3161	30.1079	21.9147	37.4892	28.8936	26.9032	15.5217	26.1114
WIPI1_HUMAN	WIPI1	39.0809	33.1458	12.7735	14.9051	18.7619	19.3798	9.03417	19.5446	13.0349	11.8336	17.9116	14.8297	15.6121	13.8072	26.8004	18.3279	54.3677	11.587	28.0165	25.6207	25.6133	17.5512	62.0376	10.4317	9.77186	19.923	33.9021
WRP73_HUMAN	WRAP73	9.78232	7.43003	3.978	9.28413	10.868	10.3464	6.69224	9.94275	14.5449	19.5731	13.0147	14.5627	9.76214	17.7138	7.85003	11.9909	11.2144	14.4387	9.94808	12.9487	9.98395	9.75054	9.04543	11.125	10.7728	21.805	9.16804
WSDU1_HUMAN	WDSUB1	6.52154	16.1735	3.04398	5.10431	8.27842	7.06344	4.23358	5.84384	7.7331	6.87696	4.30149	5.30878	11.0439	4.28172	6.58688	6.50406	8.4045	6.85223	6.34048	5.83961	17.4485	7.04886	7.48147	4.14564	10.923	5.28884	7.46111
ZN106_HUMAN	ZNF106	19.8894	18.3281	6.78817	6.35478	22.3265	23.9261	19.9361	14.2872	17.2348	19.307	17.0567	13.0867	13.2372	10.2728	34.77	15.4743	14.5328	21.4322	20.8547	17.9241	15.8738	22.7692	142.069	11.0466	18.1552	18.1701	11.3275
WDR24_HUMAN	WDR24	3.57454	4.59928	2.73032	2.94055	3.89774	4.11955	5.03888	3.92174	6.1825	4.07279	3.60828	2.86503	3.66693	3.5228	4.30765	4.65143	3.78921	8.53629	2.74406	3.21947	4.1067	2.41137	2.50249	3.41004	5.83842	2.91121	4.59524
WAP53_HUMAN	WRAP53	3.05445	2.52516	1.5945	1.97963	4.88501	2.72232	3.52919	3.59939	6.02221	7.78847	5.6775	3.08611	2.19013	2.97491	2.58143	4.99844	4.07956	5.69775	3.64049	4.89522	3.82763	3.95886	3.28663	4.80121	3.1332	5.44862	2.58662
TBC31_HUMAN	TBC1D31/WDR67	3.18816	2.01325	1.378	1.2563	2.46473	1.93809	2.94039	2.5723	3.86253	7.06923	5.45571	3.81509	2.52081	4.38692	2.25257	2.21582	1.70353	5.16679	2.36338	3.68581	3.31407	2.76926	1.78794	2.13754	1.65369	2.82452	1.52635
PALB2_HUMAN	PALB2	4.77766	4.56342	2.49075	1.58044	3.62528	3.05933	3.11977	4.62035	4.95277	5.8658	4.25503	5.11741	3.23635	5.65665	3.7067	4.54727	3.26092	7.69913	3.95648	5.46969	5.0358	6.96442	2.19683	5.53583	5.07398	2.16407	3.10859
GEMI5_HUMAN	GEMIN5	3.88276	4.36552	3.52901	2.53831	4.15781	5.02299	4.57189	3.41168	5.38421	6.46076	5.39703	2.74312	4.52203	3.67311	5.80599	6.16966	4.08253	6.82052	4.01792	5.22394	5.65577	5.9629	4.92225	5.19498	7.87304	2.19448	3.23987
FBXW9_HUMAN	FBXW9	3.36325	4.53873	1.27439	1.76282	3.61155	4.74713	2.87368	3.47466	2.12107	2.79693	2.08507	2.56773	2.70428	3.2633	2.10921	3.71119	3.03341	9.53325	3.03572	2.86371	4.79728	5.04149	1.52068	4.64815	2.84721	2.33311	5.2465
ERCC8_HUMAN	ERCC8	5.2772	5.13565	2.43381	2.44876	3.66328	3.87764	5.15277	3.88236	4.19499	4.98	4.62265	3.64979	4.5592	4.09872	5.87566	5.98477	5.67229	8.87324	5.02646	6.62051	7.12512	5.36577	5.03593	3.46737	4.68217	2.96119	3.46334
BRWD3_HUMAN	BRWD3	5.59774	3.38994	2.34617	1.26791	2.83788	2.99265	2.53131	4.1225	4.75945	5.83827	6.12674	4.87667	2.85895	4.28116	1.87523	3.33651	4.24017	6.62578	3.70326	4.75201	3.52169	6.1389	1.19021	6.13569	4.00997	5.17622	1.87787
		1. Color shading in FPKM values
			FPKM < 1.0
			1.0 <= FPKM < 10.0
			10.0 <= FPKM < 100.0
			FPKM >= 100.0
		2. Color schema in gene symbols and uniprot IDs
		Type			Subtype			Definition			Color Schema		Count	Total count		Tissue-specific* count
		Expressed in all			Highly expressed in all			FPKM >= 10 in all			green shading		52	204		0
					Highly expressed in part			FPKM >= 10 in part AND 1<= FPKM < 10 in others			no shading		144			2
					Lowly expressed in all			1 <= FPKM < 10 in all			yellow shading		8			0
		Expressed in part						FPKM >= 1 in at least one, but not all			blue box		58	58		18
		*Tissue-specific (FPKM in one tissue is 5 fold higher than in all other tissues) WD40 gene symbols and uniprot ID are colored in red.
